# Supplementary material for: Species‐Specific Bacterial Associations Emerge From Stochastically Assembled Microbiomes in Northeastern American Fireflies
Source: Mol Ecol. 2026 Jul 18;35(14):e70473. doi: 10.1111/mec.70473 (PMC13380324; doi:10.1111/mec.70473)
Supplement: Supplementary file 2 — Table S1: Firefly sample and specimen information, including total bacterial titers. For Sex type, L: larva, F: female, M: male, P: pupa. Collection habitat type is given as a negative urbanization intensity gradient, with (1) City or city park a few metres away from a busy road; (2) Private lawn that is regularly mowed, near a house and road; (3) Park that has limited light pollution, dense vegetation, but signs of human activity (litter), and is a few hundred metres away from a busy road; (4) Undisturbed meadow with low tree density and vast grassland; (5) Undisturbed area made of a combination of meadows, woodlands and/or streams and ponds; (6) Undisturbed land with low to high forest density. Temperature and rainy day was obtained from https://www.wunderground.com which collects meteorological data from nearest weather stations. Pictures of photographed specimens are available in data repository. Bacterial absolute abundance is given at the end, with raw bacterial titre, DNA concentration and normalized abundance. Table S2: Firefly dissection information. All specimens were surface‐sterilized with 10% bleach and 99% ethanol, and rinsed in ultra pure, sterile PCR water. Most specimens were photographed before dissection. Photographs are available in Supporting Information and as data repository. Dissection blanks, highlighted in yellow here, consisted of a firefly leg left in a water droplet on the side of the dissection area. Dissection blank was usually changed every one or two samples. Table S3: Raw qPCR plate data. Each DNA sample was run in two or three technical replicates (i.e., plates). An average of the replicate was used as the estimate of bacterial titre. Standards were diluted PCR products containing a known quantity of 16S rRNA genes. This PCR product was obtained from the DNA of a Caballeronia symbiont (Lep1A1) isolated from a Leptoglossus zonatus individual. The number of 16S rRNA genes in the PCR product was calculated from DNA concentration in th [file MEC-35-e70473-s001.xlsx]

## Sheet: Description
Species-specific bacterial associations emerge from stochastically assembled microbiomes in Northeastern American fireflies
Benoît Béchade*1, Sarah E. Lower2, Sierra R. Nichols1, Tanner J. Dabbert1, and Alison Ravenscraft1
1: Department of Biology, University of Texas at Arlington, 501 S. Nedderman Dr., Arlington, TX 76019, USA
2: Department of Biology, Bucknell University, One Dent Drive, Lewisburg, PA 17837, USA.
*: Corresponding author; Email: ben.bechade@gmail.com.
Supplementary Tables S1–S12

## Sheet: Table S1
Table S1: Firefly sample and specimen information, including total bacterial titers. For Sex type, L: larva, F: female, M: male, P: pupa. Collection habitat type is given as a negative urbanization intensity gradient, with 1: city or city park a few meters away from a busy road; 2: private lawn that is regularly mowed, near a house and road; 3: park that has limited light pollution, dense vegetat…
Extraction ID	Species	Genus	Subfamily	Sex type	Species sex	Tissue	Sample name	Collection ID	Specimen ID	Number of specimens collected this day	Date capture	Month capture	Day capture	Year capture	Method capture	Time of capture	Latitude decimal	Longitude decimal	Address	State	Region	Collection habitat type	Habitat	Temperature (Celsius)	Rainy day	Luminescence	Flash patterns	Dissected	Dead	Specimen photographed	CO1 barcoded	Number of 16S rRNA gene copies / uL (dissection and extraction blank-corrected)	Log10 number of 16S rRNA gene copies / uL	Total DNA concentration in ng/ul (dissection and extraction blank-corrected)	Number 16S rRNA gene copies / total DNA concentration	Sampletype	Seqtype
FF001	Pyractomena borealis	Pyractomena	Lampyrinae	M	Pyractomena borealis M	Whole body	Py._bore._adult_male_whole_body	BBLa001	BBLa001.01	1	2021-05-16	5	16	2021	Caught on soil	15:00:00	40.0134	-75.391	Skunk Hollow Park, Villanova, PA, USA	PA	PA_Southeastern_PA	6.Forest	Woodland near creek	16	No	Bioluminescent	No flash (but caught during the day)	0	0	Photographed	-	7950.95	3.90042	52	152.903	arthropod	MiSeq
FF002	Photinus pyralis	Photinus	Lampyrinae	M	Photinus pyralis M	Whole body	Pn._pyra._adult_male_whole_body	BBLa004	BBLa004.01	4	2021-07-02	7	2	2021	Caught on flight	21:15:00	39.9607	-75.1923	Pearl St. and 34-36th St., Philadelphia, PA, USA	PA	PA_Southeastern_PA	1.City or town park	City, few plane trees and bushes	26	Yes	Bioluminescent	J-shaped flash every 5 to 7 seconds	0	0	Photographed	-	0	0	19.3	0	arthropod	MiSeq
FF003	Photinus pyralis	Photinus	Lampyrinae	F	Photinus pyralis F	Whole body	Pn._pyra._adult_female_whole_body	BBLa004	BBLa004.02	4	2021-07-02	7	2	2021	Caught on an herb leaf	21:15:00	39.9607	-75.1923	Pearl St. and 34-36th St., Philadelphia, PA, USA	PA	PA_Southeastern_PA	1.City or town park	City, few plane trees and bushes	26	Yes	Bioluminescent	Short responding flash	0	0	Photographed	-	0	0	34	0	arthropod	MiSeq
FF004	Photinus pyralis	Photinus	Lampyrinae	M	Photinus pyralis M	Whole body	Pn._pyra._adult_male_whole_body	BBLa005	BBLa005.01	17	2021-07-07	7	7	2021	Caught on flight	21:05:00	39.9796	-75.2027	Martin Luther King Jr Dr, Philadelphia, PA, USA	PA	PA_Southeastern_PA	1.City or town park	Woody city park, old plane trees and grass by the river	26	No	Bioluminescent	J-shaped flash every 5 to 7 seconds	0	0	Photographed	-	0	0	43.5	0	arthropod	MiSeq
FF005	Photinus pyralis	Photinus	Lampyrinae	M	Photinus pyralis M	Whole body	Pn._pyra._adult_male_whole_body	BBLa005	BBLa005.02	17	2021-07-07	7	7	2021	Caught on flight	21:05:00	39.9796	-75.2027	Martin Luther King Jr Dr, Philadelphia, PA, USA	PA	PA_Southeastern_PA	1.City or town park	Woody city park, old plane trees and grass by the river	26	No	Bioluminescent	J-shaped flash every 5 to 7 seconds	0	0	Photographed	-	0	0	16.1	0	arthropod	MiSeq
FF006	Photinus pyralis	Photinus	Lampyrinae	F	Photinus pyralis F	Whole body	Pn._pyra._adult_female_whole_body	BBLa005	BBLa005.15	17	2021-07-07	7	7	2021	Caught on the floor, under old plane trees	21:15:00	39.9796	-75.2027	Martin Luther King Jr Dr, Philadelphia, PA, USA	PA	PA_Southeastern_PA	1.City or town park	Woody city park, old plane trees and grass by the river	26	No	Bioluminescent	Short responding flash	0	0	Photographed	-	0	0	47.5	0	arthropod	MiSeq
FF007	Photinus pyralis	Photinus	Lampyrinae	F	Photinus pyralis F	Whole body	Pn._pyra._adult_female_whole_body	BBLa005	BBLa005.16	17	2021-07-07	7	7	2021	Caught on the floor, under old plane trees	21:15:00	39.9796	-75.2027	Martin Luther King Jr Dr, Philadelphia, PA, USA	PA	PA_Southeastern_PA	1.City or town park	Woody city park, old plane trees and grass by the river	26	No	Bioluminescent	Short responding flash	0	0	Photographed	-	226632	5.35532	48.2	4701.91	arthropod	MiSeq
FF008	Photinus marginellus group	Photinus	Lampyrinae	M	Photinus marginellus group M	Whole body	Pn._marg._adult_male_whole_body	BBLa006	BBLa006.01	6	2021-07-10	7	10	2021	Caught on flight	21:00:00	41.9551	-73.5097	Dutchess Ave, Millerton, NY, USA	NY	NY_Southeastern_NY	2.Front or back yard	Grassy front yard, in valley, residential area close to forests	24	Yes	Bioluminescent	Single flash pattern every 2.5-5 seconds	0	0	Photographed	Barcoded with LCO1490/HCO2198 primers	1015.57	3.00671	47.6	21.3356	arthropod	MiSeq
FF009	Photinus marginellus group	Photinus	Lampyrinae	M	Photinus marginellus group M	Whole body	Pn._marg._adult_male_whole_body	BBLa006	BBLa006.02	6	2021-07-10	7	10	2021	Caught on flight	21:00:00	41.9551	-73.5097	Dutchess Ave, Millerton, NY, USA	NY	NY_Southeastern_NY	2.Front or back yard	Grassy front yard, in valley, residential area close to forests	24	Yes	Bioluminescent	Single flash pattern every 2.5-5 seconds	0	0	Photographed	Barcoded with LCO1490/HCO2198 primers	0	0	89.6	0	arthropod	MiSeq
FF010	Photuris hebes	Photuris	Photurinae	F	Photuris hebes F	Whole body	Pr._hebe._adult_female_whole_body	BBLa007	BBLa007.06	11	2021-07-14	7	14	2021	Caught on flight	21:30:00	39.9796	-75.2027	Martin Luther King Jr Dr, Philadelphia, PA, USA	PA	PA_Southeastern_PA	1.City or town park	Woody city park, old plane trees and grass by the river	32	No	Bioluminescent	One short flash every 1 to 2 seconds, flying horizontally	0	0	Photographed	-	168470	5.22652	52.3	3221.22	arthropod	MiSeq
FF011	Photuris hebes	Photuris	Photurinae	M	Photuris hebes M	Whole body	Pr._hebe._adult_male_whole_body	BBLa007	BBLa007.07	11	2021-07-14	7	14	2021	Caught on flight	21:30:00	39.9796	-75.2027	Martin Luther King Jr Dr, Philadelphia, PA, USA	PA	PA_Southeastern_PA	1.City or town park	Woody city park, old plane trees and grass by the river	32	No	Bioluminescent	One short flash every 1 to 2 seconds, flying horizontally	0	0	Photographed	-	700960	5.84569	41.5	16890.6	arthropod	MiSeq
FF012	Photuris versicolor group	Photuris	Photurinae	F	Photuris versicolor group F	Whole body	Pr._vers._adult_female_whole_body	BBLa007	BBLa007.08	11	2021-07-14	7	14	2021	Caught on flight	21:45:00	39.9796	-75.2027	Martin Luther King Jr Dr, Philadelphia, PA, USA	PA	PA_Southeastern_PA	1.City or town park	Woody city park, old plane trees and grass by the river	32	No	Bioluminescent	Flash intervals ~1 second, flashing intensively when I caught them	0	0	Photographed	-	0	0	51.8	0	arthropod	MiSeq
FF013	Photuris versicolor group	Photuris	Photurinae	F	Photuris versicolor group F	Whole body	Pr._vers._adult_female_whole_body	BBLa007	BBLa007.09	11	2021-07-14	7	14	2021	Caught on flight	21:45:00	39.9796	-75.2027	Martin Luther King Jr Dr, Philadelphia, PA, USA	PA	PA_Southeastern_PA	1.City or town park	Woody city park, old plane trees and grass by the river	32	No	Bioluminescent	Flash intervals ~1 second, flashing intensively when I caught them	0	0	Photographed	-	3.33495e+06	6.52309	83.4	39987.4	arthropod	MiSeq
FF014	Photinus pyralis	Photinus	Photurinae	M	Photinus pyralis M	Whole body	Pn._pyra._adult_male_whole_body	BBLa008	BBLa008.01	10	2021-07-21	7	21	2021	Caught on flight	20:35:00	39.9796	-75.2027	Martin Luther King Jr Dr, Philadelphia, PA, USA	PA	PA_Southeastern_PA	1.City or town park	Woody city park, old plane trees and grass by the river	28	Yes, a little	Bioluminescent	J-shaped flash every 5 to 7 seconds	0	0	Photographed	-	3632.68	3.56023	31	117.183	arthropod	MiSeq
FF015	Photinus pyralis	Photinus	Photurinae	F	Photinus pyralis F	Whole body	Pn._pyra._adult_female_whole_body	BBLa008	BBLa008.04	10	2021-07-21	7	21	2021	Caught on an herb leaf	20:35:00	39.9796	-75.2027	Martin Luther King Jr Dr, Philadelphia, PA, USA	PA	PA_Southeastern_PA	1.City or town park	Woody city park, old plane trees and grass by the river	28	Yes, a little	Bioluminescent	Short responding flash	0	0	Photographed	-	1901.82	3.27917	118	16.1171	arthropod	MiSeq
FF016	Elateridae sp.	Elateridae	Elateridae	-	Elateridae sp.	Whole body	Click_beetle_adult_whole_body	BBEl002	BBEl002.01	1	2021-07-24	7	24	2021	Caught on flight	20:45:00	39.9796	-75.2027	Martin Luther King Jr Dr, Philadelphia, PA, USA	PA	PA_Southeastern_PA	1.City or town park	Woody city park, old plane trees and grass by the river	29	No	Non-bioluminescent	NA	0	0	Photographed	-	5239.27	3.71927	200	26.1964	arthropod	MiSeq
FF017	Photinus cooki	Photinus	Lampyrinae	F	Photinus cooki F	Whole body	Pn._cook._adult_female_whole_body	BBLa010	BBLa010.01	2	2021-07-25	7	25	2021	Caught on flight	17:30:00	39.9489	-75.4494	Ridley Creek State Park, Media, PA, USA	PA	PA_Southeastern_PA	6.Forest	Woodland near creek	31	No	Non-bioluminescent	Non-flashing	0	0	Photographed	Barcoded with LCO1490/HCO2198 primers	137.137	2.13715	58	2.36443	arthropod	MiSeq
FF018	Photinus marginellus group	Photinus	Lampyrinae	F	Photinus marginellus group F	Whole body	Pn._marg._adult_female_whole_body	BBLa010	BBLa010.02	2	2021-07-25	7	25	2021	Caught on flight	17:30:00	39.9489	-75.4494	Ridley Creek State Park, Media, PA, USA	PA	PA_Southeastern_PA	6.Forest	Woodland near creek	31	No	Bioluminescent	No flash (but caught during the day)	0	0	Photographed	Barcoded with LCO1490/HCO2198 primers	938.152	2.97227	57	16.4588	arthropod	MiSeq
FF019	Photuris versicolor group	Photuris	Photurinae	F	Photuris versicolor group F	Whole body	Pr._vers._adult_female_whole_body	BBLa011	BBLa011.05	8	2021-07-30	7	30	2021	Caught in grass	20:45:00	39.9796	-75.2027	Martin Luther King Jr Dr, Philadelphia, PA, USA	PA	PA_Southeastern_PA	1.City or town park	Woody city park, old plane trees and grass by the river	28	No	Bioluminescent	Flash intervals ~1 second, flashing intensively when I caught them	0	0	Photographed	-	0	0	125	0	arthropod	MiSeq
FF020	Photuris versicolor group	Photuris	Photurinae	F	Photuris versicolor group F	Whole body	Pr._vers._adult_female_whole_body	BBLa011	BBLa011.06	8	2021-07-30	7	30	2021	Caught in grass	21:30:00	39.9796	-75.2027	Martin Luther King Jr Dr, Philadelphia, PA, USA	PA	PA_Southeastern_PA	1.City or town park	Woody city park, old plane trees and grass by the river	28	No	Bioluminescent	Flash intervals ~1 second, flashing intensively when I caught them	0	0	Photographed	-	0	0	52.7	0	arthropod	MiSeq
FF021	Photinus pyralis	Photinus	Lampyrinae	M	Photinus pyralis M	Full gut + some fat tissue and a bit of reproductive tissues	Pn._pyra._adult_male_full_gut_+_other_tissues	BBLa042	BBLa042.01	1	2023-06-25	6	25	2023	Caught on flight	21:00:00	32.7293	-97.0989	Lana Wolff Park, Arlington, TX, USA	TX	TX_North_TX	1.City or town park	Woody patches surrounding a grassy prairie	34	No	Bioluminescent	J-shaped flash every 5 to 7 seconds	1	0	-	-	0	0	2.07	0	arthropod	NextSeq
FF022	Photinus pyralis	Photinus	Lampyrinae	F	Photinus pyralis F	Full gut	Pn._pyra._adult_female_full_gut	BBLa031	BBLa031.11	23	2022-06-24	6	24	2022	Caught on herb, landed	20:45:00	39.9796	-75.2027	Martin Luther King Jr Dr, Philadelphia, PA, USA	PA	PA_Southeastern_PA	1.City or town park	Woody city park, old plane trees and grass by the river	22	No	Bioluminescent	Short responding flash	1	0	-	-	0	0	5.45	0	arthropod	NextSeq
FF023	Photinus pyralis	Photinus	Lampyrinae	F	Photinus pyralis F	Reproductive organs	Pn._pyra._adult_female_reproductive_organs	BBLa031	BBLa031.11	23	2022-06-24	6	24	2022	Caught on herb, landed	20:45:00	39.9796	-75.2027	Martin Luther King Jr Dr, Philadelphia, PA, USA	PA	PA_Southeastern_PA	1.City or town park	Woody city park, old plane trees and grass by the river	22	No	Bioluminescent	Short responding flash	1	0	-	-	0	0	28.3	0	arthropod	NextSeq
FF024	Photinus pyralis	Photinus	Lampyrinae	F	Photinus pyralis F	Lantern	Pn._pyra._adult_female_lantern	BBLa031	BBLa031.11	23	2022-06-24	6	24	2022	Caught on herb, landed	20:45:00	39.9796	-75.2027	Martin Luther King Jr Dr, Philadelphia, PA, USA	PA	PA_Southeastern_PA	1.City or town park	Woody city park, old plane trees and grass by the river	22	No	Bioluminescent	Short responding flash	1	0	-	-	0	0	1.14	0	arthropod	NextSeq
FF025	Photinus pyralis	Photinus	Lampyrinae	F	Photinus pyralis F	Carcasse	Pn._pyra._adult_female_carcasse	BBLa031	BBLa031.11	23	2022-06-24	6	24	2022	Caught on herb, landed	20:45:00	39.9796	-75.2027	Martin Luther King Jr Dr, Philadelphia, PA, USA	PA	PA_Southeastern_PA	1.City or town park	Woody city park, old plane trees and grass by the river	22	No	Bioluminescent	Short responding flash	1	0	-	-	3159.84	3.49967	42.2	74.8777	arthropod	NextSeq
FF026	Dissection blank	Dissection blank	Dissection blank	-	-	Dissection blank	Pn._pyra._adult_female_blank	-	-	-	-	-	-	-	-	-	-	-	-	-	-	-	-	-	-	-	-	-	-	-	-	0	0	1.17	0	arthropod	NextSeq
FF027	Photinus corruscus	Photinus	Lampyrinae	F	Photinus corruscus F	Full gut	Pn._corr._adult_female_full_gut	BBLa016	BBLa016.06	8	2022-04-17	4	17	2022	Caught on bark of oak tree	16:00:00	42.0294	-73.4366	Under Mountain Rd, Salisbury, CT, USA	CT	CT_Northwestern_CT	6.Forest	Forested, mountain trail, low elevation	3	Yes	Non-bioluminescent	Non-flashing	1	0	-	-	1175.11	3.07008	20.1	58.463	arthropod	NextSeq
FF028	Photinus corruscus	Photinus	Lampyrinae	F	Photinus corruscus F	Reproductive organs	Pn._corr._adult_female_reproductive_organs	BBLa016	BBLa016.06	8	2022-04-17	4	17	2022	Caught on bark of oak tree	16:00:00	42.0294	-73.4366	Under Mountain Rd, Salisbury, CT, USA	CT	CT_Northwestern_CT	6.Forest	Forested, mountain trail, low elevation	3	Yes	Non-bioluminescent	Non-flashing	1	0	-	-	3375.1	3.52829	52	64.9057	arthropod	NextSeq
FF029	Photinus corruscus	Photinus	Lampyrinae	F	Photinus corruscus F	Carcasse	Pn._corr._adult_female_carcasse	BBLa016	BBLa016.06	8	2022-04-17	4	17	2022	Caught on bark of oak tree	16:00:00	42.0294	-73.4366	Under Mountain Rd, Salisbury, CT, USA	CT	CT_Northwestern_CT	6.Forest	Forested, mountain trail, low elevation	3	Yes	Non-bioluminescent	Non-flashing	1	0	-	Barcoded with LCO1490/HCO2198 primers	45153.8	4.65469	55	820.979	arthropod	NextSeq
FF030	Dissection blank	Dissection blank	Dissection blank	-	-	Dissection blank	Pn._corr._adult_female_-_Pr._vers._adult_male_blank	-	-	-	-	-	-	-	-	-	-	-	-	-	-	-	-	-	-	-	-	-	-	-	-	37.5397	1.58591	2.91	12.9003	arthropod	NextSeq
FF031	Pyractomena sinuata	Pyractomena	Lampyrinae	M	Pyractomena sinuata M	Whole body	Py._sinu._adult_male_whole_body	BBLa040	BBLa040.02	4	2023-05-21	5	21	2023	Caught on flight	20:30:00	41.3429	-73.5551	Norton Ln, North Salem, NY, USA	NY	NY_Southeastern_NY	4.Meadow	Field - meadow	16	No	Bioluminescent	Long 2 second flash every 4-5 seconds, yellow	0	0	-	Barcoded with SauronS878/jgHCO2183 primers	0	0	38	0	arthropod	NextSeq
FF032	Pyractomena borealis	Pyractomena	Lampyrinae	L	Pyractomena borealis	Whole body	Py._bore._larva_whole_body	BBLa014	BBLa014.01	4	2022-03-06	3	6	2022	Caught behind bark on oak tree, sun-exposed	17:30:00	39.7858	-75.5801	Buck Rd, Wilmington, DE, USA	DE	DE_North_DE	6.Forest	Woodland near creek, marchland nearby	9	No	Bioluminescent	Non-flashing	0	0	-	-	1579.82	3.19861	3.03	521.393	arthropod	NextSeq
FF033	Lucidota atra	Lucidota	Lampyrinae	-	Lucidota atra F	Whole body	Lu._atra_adult_female_whole_body	BBLa030	BBLa030.01	5	2022-06-19	6	19	2022	Caught on a leaf	15:30:00	42.2145	-73.1738	Ashintully Gardens, Sodom Rd, Tyringham, MA, USA	MA	MA_Western_MA	5.Mix of forest and meadow	Mix of woods, meadows and garden with stream	18	No	Non-bioluminescent	Non-flashing	0	0	-	Barcoded with LCO1490/HCO2198 primers	18931.1	4.27718	35.4	534.777	arthropod	NextSeq
FF034	Photinus scintillans	Photinus	Lampyrinae	M	Photinus scintillans M	Whole body	Pn._scin._adult_male_whole_body	BBLa032	BBLa032.01	10	2022-06-27	6	27	2022	Caught on soil	20:20:00	40.0351	-75.2051	Wissahickon Valley park, Philadelphia, PA, USA	PA	PA_Southeastern_PA	3.Suburban park	Woody trail uphill, near river	24	No	Bioluminescent	Short yellow-orange flash every 2-4 seconds, flying very low	0	0	-	Barcoded with SauronS878/jgHCO2183 primers	0	0	37	0	arthropod	NextSeq
FF035	Extraction blank	Extraction blank	Extraction blank	-	-	Extraction blank	-	-	-	-	-	-	-	-	-	-	-	-	-	-	-	-	-	-	-	-	-	-	-	-	-	0	0	0	0	blank	NextSeq
FF036	Photinus pyralis	Photinus	Lampyrinae	M	Photinus pyralis M	Full gut	Pn._pyra._adult_male_full_gut	BBLa034	BBLa034.05	10	2022-07-08	7	8	2022	Caught on flight	20:30:00	39.9796	-75.2027	Martin Luther King Jr Dr, Philadelphia, PA, USA	PA	PA_Southeastern_PA	1.City or town park	Woody city park, old plane trees and grass by the river	28	No	Bioluminescent	J-shaped flash every 5 to 7 seconds	1	0	-	-	0	0	0.072	0	arthropod	NextSeq
FF037	Photinus pyralis	Photinus	Lampyrinae	M	Photinus pyralis M	Testes	Pn._pyra._adult_male_testes	BBLa034	BBLa034.05	10	2022-07-08	7	8	2022	Caught on flight	20:30:00	39.9796	-75.2027	Martin Luther King Jr Dr, Philadelphia, PA, USA	PA	PA_Southeastern_PA	1.City or town park	Woody city park, old plane trees and grass by the river	28	No	Bioluminescent	J-shaped flash every 5 to 7 seconds	1	0	-	-	0	0	1.44	0	arthropod	NextSeq
FF038	Photinus pyralis	Photinus	Lampyrinae	M	Photinus pyralis M	Spermatophore	Pn._pyra._adult_male_spermatophore	BBLa034	BBLa034.05	10	2022-07-08	7	8	2022	Caught on flight	20:30:00	39.9796	-75.2027	Martin Luther King Jr Dr, Philadelphia, PA, USA	PA	PA_Southeastern_PA	1.City or town park	Woody city park, old plane trees and grass by the river	28	No	Bioluminescent	J-shaped flash every 5 to 7 seconds	1	0	-	-	256.497	2.40908	2.42	105.99	arthropod	NextSeq
FF039	Photinus pyralis	Photinus	Lampyrinae	M	Photinus pyralis M	Lantern	Pn._pyra._adult_male_lantern	BBLa034	BBLa034.05	10	2022-07-08	7	8	2022	Caught on flight	20:30:00	39.9796	-75.2027	Martin Luther King Jr Dr, Philadelphia, PA, USA	PA	PA_Southeastern_PA	1.City or town park	Woody city park, old plane trees and grass by the river	28	No	Bioluminescent	J-shaped flash every 5 to 7 seconds	1	0	-	-	0	0	6.42	0	arthropod	NextSeq
FF040	Photinus pyralis	Photinus	Lampyrinae	M	Photinus pyralis M	Hemolymph	Pn._pyra._adult_male_hemolymph	BBLa034	BBLa034.05	10	2022-07-08	7	8	2022	Caught on flight	20:30:00	39.9796	-75.2027	Martin Luther King Jr Dr, Philadelphia, PA, USA	PA	PA_Southeastern_PA	1.City or town park	Woody city park, old plane trees and grass by the river	28	No	Bioluminescent	J-shaped flash every 5 to 7 seconds	1	0	-	-	62.3734	1.795	0.178	350.412	arthropod	NextSeq
FF041	Photinus pyralis	Photinus	Lampyrinae	M	Photinus pyralis M	Carcasse	Pn._pyra._adult_male_carcasse	BBLa034	BBLa034.05	10	2022-07-08	7	8	2022	Caught on flight	20:30:00	39.9796	-75.2027	Martin Luther King Jr Dr, Philadelphia, PA, USA	PA	PA_Southeastern_PA	1.City or town park	Woody city park, old plane trees and grass by the river	28	No	Bioluminescent	J-shaped flash every 5 to 7 seconds	1	0	-	-	261.533	2.41753	3.35	78.0694	arthropod	NextSeq
FF042	Photuris versicolor group	Photuris	Photurinae	F	Photuris versicolor group F	Full gut	Pr._vers._adult_female_full_gut	BBLa031	BBLa031.15	23	2022-06-24	6	24	2022	Caught on a leaf	21:00:00	39.9796	-75.2027	Martin Luther King Jr Dr, Philadelphia, PA, USA	PA	PA_Southeastern_PA	1.City or town park	Woody city park, old plane trees and grass by the river	22	No	Bioluminescent	Short responding flash	1	0	-	-	16053.8	4.20558	107	150.035	arthropod	NextSeq
FF043	Photuris versicolor group	Photuris	Photurinae	F	Photuris versicolor group F	Reproductive organs	Pr._vers._adult_female_reproductive_organs	BBLa031	BBLa031.15	23	2022-06-24	6	24	2022	Caught on a leaf	21:00:00	39.9796	-75.2027	Martin Luther King Jr Dr, Philadelphia, PA, USA	PA	PA_Southeastern_PA	1.City or town park	Woody city park, old plane trees and grass by the river	22	No	Bioluminescent	Short responding flash	1	0	-	-	1.51301e+06	6.17984	261	5796.98	arthropod	NextSeq
FF044	Photuris versicolor group	Photuris	Photurinae	F	Photuris versicolor group F	Lantern	Pr._vers._adult_female_lantern	BBLa031	BBLa031.15	23	2022-06-24	6	24	2022	Caught on a leaf	21:00:00	39.9796	-75.2027	Martin Luther King Jr Dr, Philadelphia, PA, USA	PA	PA_Southeastern_PA	1.City or town park	Woody city park, old plane trees and grass by the river	22	No	Bioluminescent	Short responding flash	1	0	-	-	11758.8	4.07036	14.1	833.959	arthropod	NextSeq
FF045	Photuris versicolor group	Photuris	Photurinae	F	Photuris versicolor group F	Carcasse	Pr._vers._adult_female_carcasse	BBLa031	BBLa031.15	23	2022-06-24	6	24	2022	Caught on a leaf	21:00:00	39.9796	-75.2027	Martin Luther King Jr Dr, Philadelphia, PA, USA	PA	PA_Southeastern_PA	1.City or town park	Woody city park, old plane trees and grass by the river	22	No	Bioluminescent	Short responding flash	1	0	-	-	24357.8	4.38664	245	99.4194	arthropod	NextSeq
FF046	Extraction blank	Extraction blank	Extraction blank	-	-	Extraction blank	-	-	-	-	-	-	-	-	-	-	-	-	-	-	-	-	-	-	-	-	-	-	-	-	-	0	0	0.064	0	blank	NextSeq
FF047	Photinus pyralis	Photinus	Lampyrinae	F	Photinus pyralis F	Full gut	Pn._pyra._adult_female_full_gut	BBLa031	BBLa031.13	23	2022-06-24	6	24	2022	Caught on herb, landed	21:15:00	39.9796	-75.2027	Martin Luther King Jr Dr, Philadelphia, PA, USA	PA	PA_Southeastern_PA	1.City or town park	Woody city park, old plane trees and grass by the river	22	No	Bioluminescent	Short responding flash	1	0	-	-	0	0	0.072	0	arthropod	NextSeq
FF048	Photinus pyralis	Photinus	Lampyrinae	F	Photinus pyralis F	Eggs+Ovaries	Pn._pyra._adult_female_eggs+ovaries	BBLa031	BBLa031.13	23	2022-06-24	6	24	2022	Caught on herb, landed	21:15:00	39.9796	-75.2027	Martin Luther King Jr Dr, Philadelphia, PA, USA	PA	PA_Southeastern_PA	1.City or town park	Woody city park, old plane trees and grass by the river	22	No	Bioluminescent	Short responding flash	1	0	-	-	0	0	44	0	arthropod	NextSeq
FF049	Photinus pyralis	Photinus	Lampyrinae	F	Photinus pyralis F	Spermatophore digesting gland	Pn._pyra._adult_female_spermatophore_digesting_gland	BBLa031	BBLa031.13	23	2022-06-24	6	24	2022	Caught on herb, landed	21:15:00	39.9796	-75.2027	Martin Luther King Jr Dr, Philadelphia, PA, USA	PA	PA_Southeastern_PA	1.City or town park	Woody city park, old plane trees and grass by the river	22	No	Bioluminescent	Short responding flash	1	0	-	-	0	0	0.413	0	arthropod	NextSeq
FF050	Photinus pyralis	Photinus	Lampyrinae	F	Photinus pyralis F	Genitalia	Pn._pyra._adult_female_genitalia	BBLa031	BBLa031.13	23	2022-06-24	6	24	2022	Caught on herb, landed	21:15:00	39.9796	-75.2027	Martin Luther King Jr Dr, Philadelphia, PA, USA	PA	PA_Southeastern_PA	1.City or town park	Woody city park, old plane trees and grass by the river	22	No	Bioluminescent	Short responding flash	1	0	-	-	902.933	2.95566	0.494	1827.8	arthropod	NextSeq
FF051	Photinus pyralis	Photinus	Lampyrinae	F	Photinus pyralis F	Lantern	Pn._pyra._adult_female_lantern	BBLa031	BBLa031.13	23	2022-06-24	6	24	2022	Caught on herb, landed	21:15:00	39.9796	-75.2027	Martin Luther King Jr Dr, Philadelphia, PA, USA	PA	PA_Southeastern_PA	1.City or town park	Woody city park, old plane trees and grass by the river	22	No	Bioluminescent	Short responding flash	1	0	-	-	0	0	0.233	0	arthropod	NextSeq
FF052	Photinus pyralis	Photinus	Lampyrinae	F	Photinus pyralis F	Carcasse	Pn._pyra._adult_female_carcasse	BBLa031	BBLa031.13	23	2022-06-24	6	24	2022	Caught on herb, landed	21:15:00	39.9796	-75.2027	Martin Luther King Jr Dr, Philadelphia, PA, USA	PA	PA_Southeastern_PA	1.City or town park	Woody city park, old plane trees and grass by the river	22	No	Bioluminescent	Short responding flash	1	0	-	-	0	0	4.1	0	arthropod	NextSeq
FF053	Lucidota atra	Lucidota	Lampyrinae	M	Lucidota atra M	Whole body	Lu._atra_adult_male_whole_body	BBLa044	BBLa044.01	3	2023-07-02	7	2	2023	Caught landed on leaf	18:00:00	41.3768	-73.2854	The Orchard Hill Nature Center, Newtown, CT, USA	CT	CT_Southwestern_CT	6.Forest	Woodland preserve near small river	26	No	Non-bioluminescent	Non-flashing	0	0	-	-	1994.8	3.2999	56	35.6215	arthropod	NextSeq
FF054	Photinus corruscus	Photinus	Lampyrinae	F	Photinus corruscus F	Whole body	Pn._corr._adult_female_whole_body	BBLa016	BBLa016.02	8	2022-04-17	4	17	2022	Caught on bark of oak tree, sun-exposed	15:45:00	42.0294	-73.4366	Under Mountain Rd, Salisbury, CT, USA	CT	CT_Northwestern_CT	6.Forest	Forested, mountain trail, low elevation	3	Yes	Non-bioluminescent	Non-flashing	0	0	-	-	4.4458e+06	6.64795	36.2	122812	arthropod	NextSeq
FF055	Photinus marginellus group	Photinus	Lampyrinae	F	Photinus marginellus group F	Whole body	Pn._marg._adult_female_whole_body	BBLa029	BBLa029.06	13	2022-06-17	6	17	2022	Caught on flight	21:30:00	41.9551	-73.5097	Dutchess Ave, Millerton, NY, USA	NY	NY_Southeastern_NY	2.Front or back yard	Grassy front yard, in valley, residential area close to forests	25	No	Bioluminescent	Single yellow flash every 3-5 seconds	0	0	-	-	1901.72	3.27915	29.1	65.351	arthropod	NextSeq
FF056	Photinus pyralis	Photinus	Lampyrinae	M	Photinus pyralis M	Whole body	Pn._pyra._adult_male_whole_body	BBLa005	BBLa005.07	17	2021-07-07	7	7	2021	Caught on flight	21:05:00	39.9796	-75.2027	Martin Luther King Jr Dr, Philadelphia, PA, USA	PA	PA_Southeastern_PA	1.City or town park	Woody city park, old plane trees and grass by the river	26	No	Bioluminescent	J-shaped flash every 5 to 7 seconds	0	0	-	Barcoded with LCO1490/HCO2198 primers	28348.2	4.45253	6.96	4073.02	arthropod	NextSeq
FF057	Photinus marginellus group	Photinus	Lampyrinae	M	Photinus marginellus group M	Whole body	Pn._marg._adult_male_whole_body	BBLa036	BBLa036.04	14	2022-07-16	7	16	2022	Caught on flight	21:00:00	43.1219	-73.3859	Scotch Hill Rd, Cambridge, NY, USA	NY	NY_Northeastern_NY	5.Mix of forest and meadow	Farm surrounded by fields, woods, cricks and ponds	25	No	Bioluminescent	Short yellow-orange flash every 2-4 seconds, flying very low	0	0	-	Barcoded with SauronS878/jgHCO2183 primers	0	0	23.6	0	arthropod	NextSeq
FF058	Photuris hebes	Photuris	Photurinae	F	Photuris hebes F	Whole body	Pr._hebe._adult_female_whole_body	BBLa008	BBLa008.06	10	2021-07-21	7	21	2021	Caught in grass	21:15:00	39.9796	-75.2027	Martin Luther King Jr Dr, Philadelphia, PA, USA	PA	PA_Southeastern_PA	1.City or town park	Woody city park, old plane trees and grass by the river	28	Yes, a little	Bioluminescent	Flash intervals ~1 second, flashing intensively when I caught them	0	0	-	-	25111.5	4.39987	18.2	1379.75	arthropod	NextSeq
FF059	Photuris hebes	Photuris	Photurinae	M	Photuris hebes M	Whole body	Pr._hebe._adult_male_whole_body	BBLa012	BBLa012.01.1	9	2021-08-07	8	7	2021	Caught on flight	20:45:00	43.1219	-73.3859	Scotch Hill Rd, Cambridge, NY, USA	NY	NY_Northeastern_NY	5.Mix of forest and meadow	Farm surrounded by fields, woods, cricks and ponds	27	Yes	Bioluminescent	Flash intervals ~1 second	0	0	-	-	212219	5.32678	23.6	8992.33	arthropod	NextSeq
FF060	Photuris versicolor group	Photuris	Photurinae	M	Photuris versicolor group M	Whole body	Pr._vers._adult_male_whole_body	BBLa026	BBLa026.05	6	2022-06-05	6	5	2022	Caught on flight	21:30:00	39.9796	-75.2027	Martin Luther King Jr Dr, Philadelphia, PA, USA	PA	PA_Southeastern_PA	1.City or town park	Woody city park, old plane trees and grass by the river	23	No	Bioluminescent	2 to 4 flash-trains every ~3 seconds	0	0	-	-	17063.2	4.23206	41.2	414.156	arthropod	NextSeq
FF061	Extraction blank	Extraction blank	Extraction blank	-	-	Extraction blank	-	-	-	-	-	-	-	-	-	-	-	-	-	-	-	-	-	-	-	-	-	-	-	-	-	121.378	2.0877	0	0	blank	NextSeq
FF062	Photinus corruscus	Photinus	Lampyrinae	M	Photinus corruscus M	Full gut	Pn._corr._adult_male_full_gut	BBLa015	BBLa015.01	2	2022-04-16	4	16	2022	Caught on bark of oak tree, sun-exposed	14:30:00	42.2439	-73.3409	Monument Mountain Reservation, Great Barrington, MA, USA	MA	MA_Western_MA	6.Forest	Forested, mountain trail, low elevation	15	Yes	Non-bioluminescent	Non-flashing	1	0	-	-	1238.49	3.09289	1.9	651.836	arthropod	NextSeq
FF063	Photinus corruscus	Photinus	Lampyrinae	M	Photinus corruscus M	Reproductive organs	Pn._corr._adult_male_reproductive_organs	BBLa015	BBLa015.01	2	2022-04-16	4	16	2022	Caught on bark of oak tree, sun-exposed	14:30:00	42.2439	-73.3409	Monument Mountain Reservation, Great Barrington, MA, USA	MA	MA_Western_MA	6.Forest	Forested, mountain trail, low elevation	15	Yes	Non-bioluminescent	Non-flashing	1	0	-	-	8896.01	3.9492	8.99	989.545	arthropod	NextSeq
FF064	Photinus corruscus	Photinus	Lampyrinae	M	Photinus corruscus M	Carcasse	Pn._corr._adult_male_carcasse	BBLa015	BBLa015.01	2	2022-04-16	4	16	2022	Caught on bark of oak tree, sun-exposed	14:30:00	42.2439	-73.3409	Monument Mountain Reservation, Great Barrington, MA, USA	MA	MA_Western_MA	6.Forest	Forested, mountain trail, low elevation	15	Yes	Non-bioluminescent	Non-flashing	1	0	-	-	30793617526	10.4885	32.6	9.44589e+08	arthropod	NextSeq
FF065	Dissection blank	Dissection blank	Dissection blank	-	-	Dissection blank	Pn._corr._adult_male_blank	-	-	-	-	-	-	-	-	-	-	-	-	-	-	-	-	-	-	-	-	-	-	-	-	36.7391	1.57679	0	0	arthropod	NextSeq
FF066	Photinus corruscus	Photinus	Lampyrinae	M	Photinus corruscus M	Whole body	Pn._corr._adult_male_whole_body	BBLa013	BBLa013.02	2	2022-02-20	2	20	2022	Caught behind bark on oak tree, sun-exposed	17:00:00	39.8002	-75.1517	Woods of Wenonah, Wenonah, NJ, USA	NJ	NJ_South_NJ	3.Suburban park	Woody suburban park, old oak and pine trees, small crick and lake nearby, disturbed area	2	No	Non-bioluminescent	Non-flashing	0	0	-	-	433.48	2.63697	10.5	41.2838	arthropod	NextSeq
FF067	Photuris versicolor group	Photuris	Photurinae	M	Photuris versicolor group M	Full gut	Pr._vers._adult_male_full_gut	BBLa028	BBLa028.01	3	2022-06-14	6	14	2022	Caught on flight	21:15:00	39.9796	-75.2027	Martin Luther King Jr Dr, Philadelphia, PA, USA	PA	PA_Southeastern_PA	1.City or town park	Woody city park, old plane trees and grass by the river	27	Yes	Bioluminescent	2 to 3 flash-trains every ~3 seconds	1	0	-	-	862480	5.93575	40.9	21087.5	arthropod	NextSeq
FF068	Photuris versicolor group	Photuris	Photurinae	M	Photuris versicolor group M	Reproductive organs	Pr._vers._adult_male_reproductive_organs	BBLa028	BBLa028.01	3	2022-06-14	6	14	2022	Caught on flight	21:15:00	39.9796	-75.2027	Martin Luther King Jr Dr, Philadelphia, PA, USA	PA	PA_Southeastern_PA	1.City or town park	Woody city park, old plane trees and grass by the river	27	Yes	Bioluminescent	2 to 3 flash-trains every ~3 seconds	1	0	-	-	24258.6	4.38487	42.9	565.468	arthropod	NextSeq
FF069	Photuris versicolor group	Photuris	Photurinae	M	Photuris versicolor group M	Lantern	Pr._vers._adult_male_lantern	BBLa028	BBLa028.01	3	2022-06-14	6	14	2022	Caught on flight	21:15:00	39.9796	-75.2027	Martin Luther King Jr Dr, Philadelphia, PA, USA	PA	PA_Southeastern_PA	1.City or town park	Woody city park, old plane trees and grass by the river	27	Yes	Bioluminescent	2 to 3 flash-trains every ~3 seconds	1	0	-	-	3018.22	3.47975	29.6	101.967	arthropod	NextSeq
FF070	Photuris versicolor group	Photuris	Photurinae	M	Photuris versicolor group M	Carcasse	Pr._vers._adult_male_carcasse	BBLa028	BBLa028.01	3	2022-06-14	6	14	2022	Caught on flight	21:15:00	39.9796	-75.2027	Martin Luther King Jr Dr, Philadelphia, PA, USA	PA	PA_Southeastern_PA	1.City or town park	Woody city park, old plane trees and grass by the river	27	Yes	Bioluminescent	2 to 3 flash-trains every ~3 seconds	1	0	-	-	1612.08	3.20739	52	31.0015	arthropod	NextSeq
FF071	Dissection blank	Dissection blank	Dissection blank	-	-	Dissection blank	Pr._vers._adult_male_blank	-	-	-	-	-	-	-	-	-	-	-	-	-	-	-	-	-	-	-	-	-	-	-	-	65.4301	1.82237	0.09	727.002	arthropod	NextSeq
FF072	Photinus corruscus	Photinus	Lampyrinae	M	Photinus corruscus M	Full gut	Pn._corr._adult_male_full_gut	BBLa016	BBLa016.07	8	2022-04-17	4	17	2022	Caught on bark of oak tree	17:45:00	42.0294	-73.4366	Under Mountain Rd, Salisbury, CT, USA	CT	CT_Northwestern_CT	6.Forest	Forested, mountain trail, low elevation	3	Yes	Non-bioluminescent	Non-flashing	1	0	-	-	1.46551e+07	7.16599	16.8	872329	arthropod	NextSeq
FF073	Photinus corruscus	Photinus	Lampyrinae	M	Photinus corruscus M	Reproductive organs	Pn._corr._adult_male_reproductive_organs	BBLa016	BBLa016.07	8	2022-04-17	4	17	2022	Caught on bark of oak tree	17:45:00	42.0294	-73.4366	Under Mountain Rd, Salisbury, CT, USA	CT	CT_Northwestern_CT	6.Forest	Forested, mountain trail, low elevation	3	Yes	Non-bioluminescent	Non-flashing	1	0	-	-	64164.5	4.8073	78.2	820.518	arthropod	NextSeq
FF074	Photinus corruscus	Photinus	Lampyrinae	M	Photinus corruscus M	Carcasse	Pn._corr._adult_male_carcasse	BBLa016	BBLa016.07	8	2022-04-17	4	17	2022	Caught on bark of oak tree	17:45:00	42.0294	-73.4366	Under Mountain Rd, Salisbury, CT, USA	CT	CT_Northwestern_CT	6.Forest	Forested, mountain trail, low elevation	3	Yes	Non-bioluminescent	Non-flashing	1	0	-	-	384428	5.58482	47	8179.32	arthropod	NextSeq
FF075	Dissection blank	Dissection blank	Dissection blank	-	-	Dissection blank	Pn._corr._adult_male_blank	-	-	-	-	-	-	-	-	-	-	-	-	-	-	-	-	-	-	-	-	-	-	-	-	1953.92	3.29113	3.56	548.853	arthropod	NextSeq
FF076	Extraction blank	Extraction blank	Extraction blank	-	-	Extraction blank	-	-	-	-	-	-	-	-	-	-	-	-	-	-	-	-	-	-	-	-	-	-	-	-	-	521.241	2.71787	0.3	1737.47	blank	NextSeq
FF077	Photinus corruscus	Photinus	Lampyrinae	F	Photinus corruscus F	Whole body	Pn._corr._adult_female_whole_body	BBLa024	BBLa024.01	5	2022-05-29	5	29	2022	Caught on leaf	15:30:00	42.8846	-73.1136	Long Trail, Woodford, VT, USA	VT	VT_Southwestern_VT	6.Forest	Forested, mountain trail, mid elevation	24	No	Non-bioluminescent	Non-flashing	0	0	-	-	17383999208	10.2401	31.9	5.44953e+08	arthropod	NextSeq
FF078	Photuris versicolor group	Photuris	Photurinae	M	Photuris versicolor group M	Full gut	Pr._vers._adult_male_full_gut	BBLa031	BBLa031.22	23	2022-06-24	6	24	2022	Caught on flight	21:30:00	39.9796	-75.2027	Martin Luther King Jr Dr, Philadelphia, PA, USA	PA	PA_Southeastern_PA	1.City or town park	Woody city park, old plane trees and grass by the river	22	No	Bioluminescent	2 to 3 flash-trains every ~3 seconds	1	0	-	-	227462	5.35691	8.58	26510.7	arthropod	NextSeq
FF079	Photuris versicolor group	Photuris	Photurinae	M	Photuris versicolor group M	Reproductive organs	Pr._vers._adult_male_reproductive_organs	BBLa031	BBLa031.22	23	2022-06-24	6	24	2022	Caught on flight	21:30:00	39.9796	-75.2027	Martin Luther King Jr Dr, Philadelphia, PA, USA	PA	PA_Southeastern_PA	1.City or town park	Woody city park, old plane trees and grass by the river	22	No	Bioluminescent	2 to 3 flash-trains every ~3 seconds	1	0	-	-	2511.51	3.39993	5.25	478.383	arthropod	NextSeq
FF080	Photuris versicolor group	Photuris	Photurinae	M	Photuris versicolor group M	Lantern	Pr._vers._adult_male_lantern	BBLa031	BBLa031.22	23	2022-06-24	6	24	2022	Caught on flight	21:30:00	39.9796	-75.2027	Martin Luther King Jr Dr, Philadelphia, PA, USA	PA	PA_Southeastern_PA	1.City or town park	Woody city park, old plane trees and grass by the river	22	No	Bioluminescent	2 to 3 flash-trains every ~3 seconds	1	0	-	-	0	0	0	0	arthropod	NextSeq
FF081	Photuris versicolor group	Photuris	Photurinae	M	Photuris versicolor group M	Carcasse	Pr._vers._adult_male_carcasse	BBLa031	BBLa031.22	23	2022-06-24	6	24	2022	Caught on flight	21:30:00	39.9796	-75.2027	Martin Luther King Jr Dr, Philadelphia, PA, USA	PA	PA_Southeastern_PA	1.City or town park	Woody city park, old plane trees and grass by the river	22	No	Bioluminescent	2 to 3 flash-trains every ~3 seconds	1	0	-	-	0	0	73.7	0	arthropod	NextSeq
FF082	Photinus corruscus	Photinus	Lampyrinae	M	Photinus corruscus M	Whole body	Pn._corr._adult_male_whole_body	BBLa020	BBLa020.02	2	2022-05-14	5	14	2022	Caught on a woody fence	18:00:00	42.0504	-73.5196	Harlem Valley Rail Trail, Millerton, NY, USA	NY	NY_Southeastern_NY	5.Mix of forest and meadow	Woody trail in riparian valley, near swamp and rivers	26	Yes	Non-bioluminescent	Non-flashing	0	0	-	-	56225.5	4.74993	7.52	7476.79	arthropod	NextSeq
FF083	Photuris versicolor group	Photuris	Photurinae	M	Photuris versicolor group M	Whole body	Pr._vers._adult_male_whole_body	BBLa025	BBLa025.01	5	2022-05-29	5	29	2022	Caught on flight	21:20:00	43.1219	-73.3859	Scotch Hill Rd, Cambridge, NY, USA	NY	NY_Northeastern_NY	5.Mix of forest and meadow	Farm surrounded by fields, woods, cricks and ponds	22	No	Bioluminescent	Flash intervals 3 to 4 seconds, flashing intensively when caught, greenish	0	0	-	-	2.17749e+06	6.33796	14.8	147128	arthropod	NextSeq
FF084	Photuris versicolor group	Photuris	Photurinae	M	Photuris versicolor group M	Whole body	Pr._vers._adult_male_whole_body	BBLa045	BBLa045.01	3	2023-07-02	7	2	2023	Caught landed on grass blade	18:00:00	41.3972	-73.3254	Sugar Ln, Newtown, CT, USA	CT	CT_Southwestern_CT	2.Front or back yard	Front yard	25	No	Bioluminescent	Short green flashes	0	0	-	-	70030	4.84528	5.22	13415.7	arthropod	NextSeq
FF085	Pyractomena sinuata	Pyractomena	Lampyrinae	M	Pyractomena sinuata M	Whole body	Py._sinu._adult_male_whole_body	BBLa040	BBLa040.03	4	2023-05-21	5	21	2023	Caught on stock of grass	20:30:00	41.3429	-73.5551	Norton Ln, North Salem, NY, USA	NY	NY_Southeastern_NY	4.Meadow	Field - meadow	16	No	Bioluminescent	Constant flash, yellow	0	0	-	Barcoded with SauronS878/jgHCO2183 primers	0	0	12.4	0	arthropod	NextSeq
FF086	Lucidota atra	Lucidota	Lampyrinae	M	Lucidota atra M	Whole body	Lu._atra_adult_male_whole_body	BBLa037	BBLa037.01	1	2022-07-17	7	17	2022	Caught on flight	15:00:00	42.6182	-73.4154	State Park Rd, Petersburg, NY, USA	NY	NY_Northeastern_NY	6.Forest	Forested trail near a pond, low elevation	33	No	Non-bioluminescent	Non-flashing	0	0	-	-	593.306	2.77328	5.93	100.052	arthropod	NextSeq
FF087	Lucidota atra	Lucidota	Lampyrinae	M	Lucidota atra M	Whole body	Lu._atra_adult_male_whole_body	BBLa044	BBLa044.02	3	2023-07-02	7	2	2023	Caught landed on leaf	18:00:00	41.3768	-73.2854	The Orchard Hill Nature Center, Newtown, CT, USA	CT	CT_Southwestern_CT	6.Forest	Woodland preserve near small river	26	No	Non-bioluminescent	Non-flashing	0	0	-	-	365.113	2.56243	11.9	30.6817	arthropod	NextSeq
FF088	Photuris versicolor group	Photuris	Photurinae	F	Photuris versicolor group F	Full gut	Pr._vers._adult_female_full_gut	BBLa031	BBLa031.17	23	2022-06-24	6	24	2022	Caught on herb, landed	21:15:00	39.9796	-75.2027	Martin Luther King Jr Dr, Philadelphia, PA, USA	PA	PA_Southeastern_PA	1.City or town park	Woody city park, old plane trees and grass by the river	22	No	Bioluminescent	1 travel-flash every 1-2 seconds	1	0	-	-	46746.2	4.66975	40.9	1142.94	arthropod	NextSeq
FF089	Photuris versicolor group	Photuris	Photurinae	F	Photuris versicolor group F	Reproductive organs	Pr._vers._adult_female_reproductive_organs	BBLa031	BBLa031.17	23	2022-06-24	6	24	2022	Caught on herb, landed	21:15:00	39.9796	-75.2027	Martin Luther King Jr Dr, Philadelphia, PA, USA	PA	PA_Southeastern_PA	1.City or town park	Woody city park, old plane trees and grass by the river	22	No	Bioluminescent	1 travel-flash every 1-2 seconds	1	0	-	-	8604.26	3.93471	54	159.338	arthropod	NextSeq
FF090	Photuris versicolor group	Photuris	Photurinae	F	Photuris versicolor group F	Lantern	Pr._vers._adult_female_lantern	BBLa031	BBLa031.17	23	2022-06-24	6	24	2022	Caught on herb, landed	21:15:00	39.9796	-75.2027	Martin Luther King Jr Dr, Philadelphia, PA, USA	PA	PA_Southeastern_PA	1.City or town park	Woody city park, old plane trees and grass by the river	22	No	Bioluminescent	1 travel-flash every 1-2 seconds	1	0	-	-	12.653	1.10219	5.68	2.22764	arthropod	NextSeq
FF091	Photuris versicolor group	Photuris	Photurinae	F	Photuris versicolor group F	Carcasse	Pr._vers._adult_female_carcasse	BBLa031	BBLa031.17	23	2022-06-24	6	24	2022	Caught on herb, landed	21:15:00	39.9796	-75.2027	Martin Luther King Jr Dr, Philadelphia, PA, USA	PA	PA_Southeastern_PA	1.City or town park	Woody city park, old plane trees and grass by the river	22	No	Bioluminescent	1 travel-flash every 1-2 seconds	1	0	-	-	90.038	1.95443	38.7	2.32656	arthropod	NextSeq
FF092	Dissection blank	Dissection blank	Dissection blank	-	-	Dissection blank	Pr._vers._adult_female_blank	-	-	-	-	-	-	-	-	-	-	-	-	-	-	-	-	-	-	-	-	-	-	-	-	305.966	2.48709	0	0	arthropod	NextSeq
FF093	Extraction blank	Extraction blank	Extraction blank	-	-	Extraction blank	-	-	-	-	-	-	-	-	-	-	-	-	-	-	-	-	-	-	-	-	-	-	-	-	-	455.859	2.65978	0	0	blank	NextSeq
FF094	Photinus corruscus	Photinus	Lampyrinae	M	Photinus corruscus M	Full gut	Pn._corr._adult_male_full_gut	BBLa016	BBLa016.08	8	2022-04-17	4	17	2022	Caught on bark of oak tree	17:45:00	42.0294	-73.4366	Under Mountain Rd, Salisbury, CT, USA	CT	CT_Northwestern_CT	6.Forest	Forested, mountain trail, low elevation	3	Yes	Non-bioluminescent	Non-flashing	1	0	-	-	815983	5.91168	6.47	126118	arthropod	NextSeq
FF095	Photinus corruscus	Photinus	Lampyrinae	M	Photinus corruscus M	Reproductive organs	Pn._corr._adult_male_reproductive_organs	BBLa016	BBLa016.08	8	2022-04-17	4	17	2022	Caught on bark of oak tree	17:45:00	42.0294	-73.4366	Under Mountain Rd, Salisbury, CT, USA	CT	CT_Northwestern_CT	6.Forest	Forested, mountain trail, low elevation	3	Yes	Non-bioluminescent	Non-flashing	1	0	-	-	0	0	35.1	0	arthropod	NextSeq
FF096	Photinus corruscus	Photinus	Lampyrinae	M	Photinus corruscus M	Carcasse	Pn._corr._adult_male_carcasse	BBLa016	BBLa016.08	8	2022-04-17	4	17	2022	Caught on bark of oak tree	17:45:00	42.0294	-73.4366	Under Mountain Rd, Salisbury, CT, USA	CT	CT_Northwestern_CT	6.Forest	Forested, mountain trail, low elevation	3	Yes	Non-bioluminescent	Non-flashing	1	0	-	-	2088.3	3.31979	18.2	114.742	arthropod	NextSeq
FF097	Photinus pyralis	Photinus	Lampyrinae	M	Photinus pyralis M	Full gut	Pn._pyra._adult_male_full_gut	BBLa034	BBLa034.03	10	2022-07-08	7	8	2022	Caught on flight	20:30:00	39.9796	-75.2027	Martin Luther King Jr Dr, Philadelphia, PA, USA	PA	PA_Southeastern_PA	1.City or town park	Woody city park, old plane trees and grass by the river	28	No	Bioluminescent	J-shaped flash every 5 to 7 seconds	1	0	-	-	98000.5	4.99123	9.05	10828.8	arthropod	NextSeq
FF098	Photinus pyralis	Photinus	Lampyrinae	M	Photinus pyralis M	Reproductive organs	Pn._pyra._adult_male_reproductive_organs	BBLa034	BBLa034.03	10	2022-07-08	7	8	2022	Caught on flight	20:30:00	39.9796	-75.2027	Martin Luther King Jr Dr, Philadelphia, PA, USA	PA	PA_Southeastern_PA	1.City or town park	Woody city park, old plane trees and grass by the river	28	No	Bioluminescent	J-shaped flash every 5 to 7 seconds	1	0	-	-	78912.4	4.89715	9.09	8681.24	arthropod	NextSeq
FF099	Photinus pyralis	Photinus	Lampyrinae	M	Photinus pyralis M	Lantern	Pn._pyra._adult_male_lantern	BBLa034	BBLa034.03	10	2022-07-08	7	8	2022	Caught on flight	20:30:00	39.9796	-75.2027	Martin Luther King Jr Dr, Philadelphia, PA, USA	PA	PA_Southeastern_PA	1.City or town park	Woody city park, old plane trees and grass by the river	28	No	Bioluminescent	J-shaped flash every 5 to 7 seconds	1	0	-	-	1012.11	3.00523	1.98	511.164	arthropod	NextSeq
FF100	Photinus pyralis	Photinus	Lampyrinae	M	Photinus pyralis M	Carcasse	Pn._pyra._adult_male_carcasse	BBLa034	BBLa034.03	10	2022-07-08	7	8	2022	Caught on flight	20:30:00	39.9796	-75.2027	Martin Luther King Jr Dr, Philadelphia, PA, USA	PA	PA_Southeastern_PA	1.City or town park	Woody city park, old plane trees and grass by the river	28	No	Bioluminescent	J-shaped flash every 5 to 7 seconds	1	0	-	-	0	0	21.7	0	arthropod	NextSeq
FF101	Photuris lucicrescens	Photuris	Photurinae	M	Photuris lucicrescens M	Whole body	Pr._luci._adult_male_whole_body	BBLa033	BBLa033.04	12	2022-07-03	7	3	2022	Caught on flight	21:30:00	40.0351	-75.2051	Wissahickon Valley park, Philadelphia, PA, USA	PA	PA_Southeastern_PA	3.Suburban park	Woody trail uphill, near river	27	No	Bioluminescent	1 travel-flash every 1-2 seconds	0	0	-	-	1887346595	9.27585	26	7.25903e+07	arthropod	NextSeq
FF102	Photuris lucicrescens	Photuris	Photurinae	M	Photuris lucicrescens M	Whole body	Pr._luci._adult_male_whole_body	BBLa033	BBLa033.05	12	2022-07-03	7	3	2022	Caught on flight	21:30:00	40.0351	-75.2051	Wissahickon Valley park, Philadelphia, PA, USA	PA	PA_Southeastern_PA	3.Suburban park	Woody trail uphill, near river	27	No	Bioluminescent	1 travel-flash every 1-2 seconds	0	0	-	-	2.68901e+07	7.42959	10.2	2.63629e+06	arthropod	NextSeq
FF103	Photuris lucicrescens	Photuris	Photurinae	F	Photuris lucicrescens F	Whole body	Pr._luci._adult_female_whole_body	BBLa033	BBLa033.06	12	2022-07-03	7	3	2022	Caught on flight	21:30:00	40.0351	-75.2051	Wissahickon Valley park, Philadelphia, PA, USA	PA	PA_Southeastern_PA	3.Suburban park	Woody trail uphill, near river	27	No	Bioluminescent	1 travel-flash every 1-2 seconds	0	0	-	-	2589977502	9.4133	18.5	1.39999e+08	arthropod	NextSeq
FF104	Photuris lucicrescens	Photuris	Photurinae	F	Photuris lucicrescens F	Whole body	Pr._luci._adult_female_whole_body	BBLa033	BBLa033.07	12	2022-07-03	7	3	2022	Caught on leaf	21:45:00	40.0351	-75.2051	Wissahickon Valley park, Philadelphia, PA, USA	PA	PA_Southeastern_PA	3.Suburban park	Woody trail uphill, near river	27	No	Bioluminescent	1 flash every 1-2 seconds	0	0	-	-	943254	5.97463	25.3	37282.8	arthropod	NextSeq
FF105	Photinus corruscus	Photinus	Lampyrinae	F	Photinus corruscus F	Whole body	Pn._corr._adult_female_whole_body	BBLa024	BBLa024.04	5	2022-05-29	5	29	2022	Caught on leaf	15:30:00	42.8846	-73.1136	Long Trail, Woodford, VT, USA	VT	VT_Southwestern_VT	6.Forest	Forested, mountain trail, mid elevation	24	No	Non-bioluminescent	Non-flashing	0	0	-	-	5.49004e+06	6.73958	36.4	150825	arthropod	NextSeq
FF106	Photinus corruscus	Photinus	Lampyrinae	F	Photinus corruscus F	Whole body	Pn._corr._adult_female_whole_body	BBLa039	BBLa039.01	1	2023-04-23	4	23	2023	Caught on bark of oak tree, south-exposed	16:30:00	41.4074	-73.1882	Paugussett State Forest, CT, USA	CT	CT_Southwestern_CT	6.Forest	Woody trail downhill, near river	13	Yes	Non-bioluminescent	No flash	0	0	-	-	6163.21	3.78981	9.19	670.643	arthropod	NextSeq
FF107	Photinus marginellus group	Photinus	Lampyrinae	M	Photinus marginellus group M	Whole body	Pn._marg._adult_male_whole_body	BBLa029	BBLa029.01	13	2022-06-17	6	17	2022	Caught on flight	20:45:00	41.9551	-73.5097	Dutchess Ave, Millerton, NY, USA	NY	NY_Southeastern_NY	2.Front or back yard	Grassy front yard, in valley, residential area close to forests	25	No	Bioluminescent	Single yellow flash every 3-5 seconds	0	0	-	-	389.262	2.59024	18.6	20.9281	arthropod	NextSeq
FF108	Photinus marginellus group	Photinus	Lampyrinae	M	Photinus marginellus group M	Whole body	Pn._marg._adult_male_whole_body	BBLa036	BBLa036.01	14	2022-07-16	7	16	2022	Caught on flight	21:00:00	43.1219	-73.3859	Scotch Hill Rd, Cambridge, NY, USA	NY	NY_Northeastern_NY	5.Mix of forest and meadow	Farm surrounded by fields, woods, cricks and ponds	25	No	Bioluminescent	Short yellow-orange flash every 2-4 seconds, flying very low	0	0	-	Barcoded with SauronS878/jgHCO2183 primers	159.178	2.20188	21.3	7.47315	arthropod	NextSeq
FF109	Extraction blank	Extraction blank	Extraction blank	-	-	Extraction blank	-	-	-	-	-	-	-	-	-	-	-	-	-	-	-	-	-	-	-	-	-	-	-	-	-	867.233	2.93864	0	0	blank	NextSeq
FF110	Photinus pyralis	Photinus	Lampyrinae	M	Photinus pyralis M	Whole body	Pn._pyra._adult_male_whole_body	BBLa007	BBLa007.03	11	2021-07-14	7	14	2021	Caught on flight	21:20:00	39.9796	-75.2027	Martin Luther King Jr Dr, Philadelphia, PA, USA	PA	PA_Southeastern_PA	1.City or town park	Woody city park, old plane trees and grass by the river	32	No	Bioluminescent	J-shaped flash every 5 to 7 seconds	0	0	-	-	54971.3	4.74014	8.89	6183.5	arthropod	NextSeq
FF111	Photinus pyralis	Photinus	Lampyrinae	F	Photinus pyralis F	Whole body	Pn._pyra._adult_female_whole_body	BBLa007	BBLa007.04	11	2021-07-14	7	14	2021	Caught on the floor, under old plane trees	21:20:00	39.9796	-75.2027	Martin Luther King Jr Dr, Philadelphia, PA, USA	PA	PA_Southeastern_PA	1.City or town park	Woody city park, old plane trees and grass by the river	32	No	Bioluminescent	Short responding flash	0	0	-	-	1.64203e+06	6.21538	20.8	78943.8	arthropod	NextSeq
FF112	Photinus pyralis	Photinus	Lampyrinae	M	Photinus pyralis M	Whole body	Pn._pyra._adult_male_whole_body	BBLa005	BBLa005.03	17	2021-07-07	7	7	2021	Caught on flight	21:05:00	39.9796	-75.2027	Martin Luther King Jr Dr, Philadelphia, PA, USA	PA	PA_Southeastern_PA	1.City or town park	Woody city park, old plane trees and grass by the river	26	No	Bioluminescent	J-shaped flash every 5 to 7 seconds	0	0	-	-	4557.55	3.65873	6.21	733.905	arthropod	NextSeq
FF113	Photinus pyralis	Photinus	Lampyrinae	M	Photinus pyralis M	Whole body	Pn._pyra._adult_male_whole_body	BBLa005	BBLa005.04	17	2021-07-07	7	7	2021	Caught on flight	21:05:00	39.9796	-75.2027	Martin Luther King Jr Dr, Philadelphia, PA, USA	PA	PA_Southeastern_PA	1.City or town park	Woody city park, old plane trees and grass by the river	26	No	Bioluminescent	J-shaped flash every 5 to 7 seconds	0	0	-	-	330.024	2.51854	3.56	92.7032	arthropod	NextSeq
FF114	Photuris hebes	Photuris	Photurinae	F	Photuris hebes F	Whole body	Pr._hebe._adult_female_whole_body	BBLa038	BBLa038.03	8	2022-07-17	7	17	2022	Caught on herb, eating the Photinus scintillans BBLa038.08	22:00:00	42.0504	-73.5196	Harlem Valley Rail Trail, Millerton, NY, USA	NY	NY_Southeastern_NY	5.Mix of forest and meadow	Woody trail in riparian valley, near swamp and rivers	23	No	Bioluminescent	No flash	0	0	-	-	2359.82	3.37288	24.8	95.1541	arthropod	NextSeq
FF115	Photuris hebes	Photuris	Photurinae	M	Photuris hebes M	Whole body	Pr._hebe._adult_male_whole_body	BBLa038	BBLa038.04	8	2022-07-17	7	17	2022	Caught on flight	21:30:00	42.0504	-73.5196	Harlem Valley Rail Trail, Millerton, NY, USA	NY	NY_Southeastern_NY	5.Mix of forest and meadow	Woody trail in riparian valley, near swamp and rivers	23	No	Bioluminescent	1 travel-flash every 1-2 seconds	0	0	-	-	6113.19	3.78627	16.3	375.043	arthropod	NextSeq
FF116	Photinus marginellus group	Photinus	Lampyrinae	M	Photinus marginellus group M	Whole body	Pn._marg._adult_male_whole_body	BBLa012	BBLa012.07	9	2021-08-08	8	8	2021	Caught on flight	20:45:00	43.1219	-73.3859	Scotch Hill Rd, Cambridge, NY, USA	NY	NY_Northeastern_NY	5.Mix of forest and meadow	Farm surrounded by fields, woods, cricks and ponds	27	Yes	Bioluminescent	Flash intervals ~1 second	0	0	-	Barcoded with LCO1490/HCO2198 primers	2295.6	3.3609	22.2	103.406	arthropod	NextSeq
FF117	Photinus marginellus group	Photinus	Lampyrinae	F	Photinus marginellus group F	Whole body	Pn._marg._adult_female_whole_body	BBLa012	BBLa012.08	9	2021-08-08	8	8	2021	Caught on flight	20:45:00	43.1219	-73.3859	Scotch Hill Rd, Cambridge, NY, USA	NY	NY_Northeastern_NY	5.Mix of forest and meadow	Farm surrounded by fields, woods, cricks and ponds	27	Yes	Bioluminescent	Flash intervals ~1 second	0	0	-	Barcoded with SauronS878/jgHCO2183 primers	38791	4.58873	12	3232.59	arthropod	NextSeq
FF118	Photinus corruscus	Photinus	Lampyrinae	M	Photinus corruscus M	Whole body	Pn._corr._adult_male_whole_body	BBLa020	BBLa020.01	2	2022-05-14	5	14	2022	Caught on a woody fence	18:00:00	42.0504	-73.5196	Harlem Valley Rail Trail, Millerton, NY, USA	NY	NY_Southeastern_NY	5.Mix of forest and meadow	Woody trail in riparian valley, near swamp and rivers	26	Yes	Non-bioluminescent	Non-flashing	0	0	-	-	49400.8	4.69373	20.8	2375.04	arthropod	NextSeq
FF119	Photuris versicolor group	Photuris	Photurinae	M	Photuris versicolor group M	Whole body	Pr._vers._adult_male_whole_body	BBLa026	BBLa026.04	6	2022-06-05	6	5	2022	Caught on flight	21:30:00	39.9796	-75.2027	Martin Luther King Jr Dr, Philadelphia, PA, USA	PA	PA_Southeastern_PA	1.City or town park	Woody city park, old plane trees and grass by the river	23	No	Bioluminescent	2 to 4 flash-trains every ~3 seconds	0	0	-	-	666.509	2.82381	11.3	58.9831	arthropod	NextSeq
FF120	Photinus pyralis	Photinus	Lampyrinae	M	Photinus pyralis M	Full gut	Pn._pyra._adult_male_full_gut	BBLa034	BBLa034.04	10	2022-07-08	7	8	2022	Caught on flight	20:30:00	39.9796	-75.2027	Martin Luther King Jr Dr, Philadelphia, PA, USA	PA	PA_Southeastern_PA	1.City or town park	Woody city park, old plane trees and grass by the river	28	No	Bioluminescent	J-shaped flash every 5 to 7 seconds	1	0	-	-	3120.14	3.49417	7.45	418.811	arthropod	NextSeq
FF121	Photinus pyralis	Photinus	Lampyrinae	M	Photinus pyralis M	Reproductive organs	Pn._pyra._adult_male_reproductive_organs	BBLa034	BBLa034.04	10	2022-07-08	7	8	2022	Caught on flight	20:30:00	39.9796	-75.2027	Martin Luther King Jr Dr, Philadelphia, PA, USA	PA	PA_Southeastern_PA	1.City or town park	Woody city park, old plane trees and grass by the river	28	No	Bioluminescent	J-shaped flash every 5 to 7 seconds	1	0	-	-	1248	3.09621	8.74	142.791	arthropod	NextSeq
FF122	Photinus pyralis	Photinus	Lampyrinae	M	Photinus pyralis M	Lantern	Pn._pyra._adult_male_lantern	BBLa034	BBLa034.04	10	2022-07-08	7	8	2022	Caught on flight	20:30:00	39.9796	-75.2027	Martin Luther King Jr Dr, Philadelphia, PA, USA	PA	PA_Southeastern_PA	1.City or town park	Woody city park, old plane trees and grass by the river	28	No	Bioluminescent	J-shaped flash every 5 to 7 seconds	1	0	-	-	335.365	2.52552	2.03	165.204	arthropod	NextSeq
FF123	Photinus pyralis	Photinus	Lampyrinae	M	Photinus pyralis M	Carcasse	Pn._pyra._adult_male_carcasse	BBLa034	BBLa034.04	10	2022-07-08	7	8	2022	Caught on flight	20:30:00	39.9796	-75.2027	Martin Luther King Jr Dr, Philadelphia, PA, USA	PA	PA_Southeastern_PA	1.City or town park	Woody city park, old plane trees and grass by the river	28	No	Bioluminescent	J-shaped flash every 5 to 7 seconds	1	0	-	-	0	0	31.4	0	arthropod	NextSeq
FF124	Extraction blank	Extraction blank	Extraction blank	-	-	Extraction blank	-	-	-	-	-	-	-	-	-	-	-	-	-	-	-	-	-	-	-	-	-	-	-	-	-	299.878	2.47839	0	0	blank	NextSeq
FF125	Photinus corruscus	Photinus	Lampyrinae	F	Photinus corruscus F	Midgut	Pn._corr._adult_female_midgut	BBLa016	BBLa016.04	8	2022-04-17	4	17	2022	Caught on bark of oak tree, sun-exposed	15:45:00	42.0294	-73.4366	Under Mountain Rd, Salisbury, CT, USA	CT	CT_Northwestern_CT	6.Forest	Forested, mountain trail, low elevation	3	Yes	Non-bioluminescent	Non-flashing	1	0	-	-	1595.76	3.20297	0.555	2875.24	arthropod	NextSeq
FF126	Photinus corruscus	Photinus	Lampyrinae	F	Photinus corruscus F	Hindgut+Malpighian tubules	Pn._corr._adult_female_hindgut	BBLa016	BBLa016.04	8	2022-04-17	4	17	2022	Caught on bark of oak tree, sun-exposed	15:45:00	42.0294	-73.4366	Under Mountain Rd, Salisbury, CT, USA	CT	CT_Northwestern_CT	6.Forest	Forested, mountain trail, low elevation	3	Yes	Non-bioluminescent	Non-flashing	1	0	-	-	935.63	2.9711	0.168	5569.23	arthropod	NextSeq
FF127	Photinus corruscus	Photinus	Lampyrinae	F	Photinus corruscus F	Ovaries	Pn._corr._adult_female_ovaries	BBLa016	BBLa016.04	8	2022-04-17	4	17	2022	Caught on bark of oak tree, sun-exposed	15:45:00	42.0294	-73.4366	Under Mountain Rd, Salisbury, CT, USA	CT	CT_Northwestern_CT	6.Forest	Forested, mountain trail, low elevation	3	Yes	Non-bioluminescent	Non-flashing	1	0	-	-	19589.5	4.29202	17.1	1145.59	arthropod	NextSeq
FF128	Photinus corruscus	Photinus	Lampyrinae	F	Photinus corruscus F	Spermatheca+Spermatophore digesting gland	Pn._corr._adult_female_spermatheca_spermatophore_digesting_gland	BBLa016	BBLa016.04	8	2022-04-17	4	17	2022	Caught on bark of oak tree, sun-exposed	15:45:00	42.0294	-73.4366	Under Mountain Rd, Salisbury, CT, USA	CT	CT_Northwestern_CT	6.Forest	Forested, mountain trail, low elevation	3	Yes	Non-bioluminescent	Non-flashing	1	0	-	-	96.7035	1.98544	0.58	166.73	arthropod	NextSeq
FF129	Photinus corruscus	Photinus	Lampyrinae	F	Photinus corruscus F	Genitalia	Pn._corr._adult_female_genitalia	BBLa016	BBLa016.04	8	2022-04-17	4	17	2022	Caught on bark of oak tree, sun-exposed	15:45:00	42.0294	-73.4366	Under Mountain Rd, Salisbury, CT, USA	CT	CT_Northwestern_CT	6.Forest	Forested, mountain trail, low elevation	3	Yes	Non-bioluminescent	Non-flashing	1	0	-	-	0	0	0	0	arthropod	NextSeq
FF130	Photinus corruscus	Photinus	Lampyrinae	F	Photinus corruscus F	Carcasse	Pn._corr._adult_female_carcasse	BBLa016	BBLa016.04	8	2022-04-17	4	17	2022	Caught on bark of oak tree, sun-exposed	15:45:00	42.0294	-73.4366	Under Mountain Rd, Salisbury, CT, USA	CT	CT_Northwestern_CT	6.Forest	Forested, mountain trail, low elevation	3	Yes	Non-bioluminescent	Non-flashing	1	0	-	-	2833.09	3.45226	0.875	3237.82	arthropod	NextSeq
FF131	Photinus corruscus	Photinus	Lampyrinae	F	Photinus corruscus F	Midgut	Pn._corr._adult_female_midgut	BBLa016	BBLa016.05	8	2022-04-17	4	17	2022	Caught on bark of oak tree	16:00:00	42.0294	-73.4366	Under Mountain Rd, Salisbury, CT, USA	CT	CT_Northwestern_CT	6.Forest	Forested, mountain trail, low elevation	3	Yes	Non-bioluminescent	Non-flashing	1	0	-	-	239872	5.37998	0.644	372473	arthropod	NextSeq
FF132	Photinus corruscus	Photinus	Lampyrinae	F	Photinus corruscus F	Hindgut+Malpighian tubules	Pn._corr._adult_female_hindgut	BBLa016	BBLa016.05	8	2022-04-17	4	17	2022	Caught on bark of oak tree	16:00:00	42.0294	-73.4366	Under Mountain Rd, Salisbury, CT, USA	CT	CT_Northwestern_CT	6.Forest	Forested, mountain trail, low elevation	3	Yes	Non-bioluminescent	Non-flashing	1	0	-	-	272280	5.43502	0.644	422795	arthropod	NextSeq
FF133	Photinus corruscus	Photinus	Lampyrinae	F	Photinus corruscus F	Ovaries	Pn._corr._adult_female_ovaries	BBLa016	BBLa016.05	8	2022-04-17	4	17	2022	Caught on bark of oak tree	16:00:00	42.0294	-73.4366	Under Mountain Rd, Salisbury, CT, USA	CT	CT_Northwestern_CT	6.Forest	Forested, mountain trail, low elevation	3	Yes	Non-bioluminescent	Non-flashing	1	0	-	-	3.03541e+06	6.48222	1.98	1.53303e+06	arthropod	NextSeq
FF134	Photinus corruscus	Photinus	Lampyrinae	F	Photinus corruscus F	Genitalia	Pn._corr._adult_female_genitalia	BBLa016	BBLa016.05	8	2022-04-17	4	17	2022	Caught on bark of oak tree	16:00:00	42.0294	-73.4366	Under Mountain Rd, Salisbury, CT, USA	CT	CT_Northwestern_CT	6.Forest	Forested, mountain trail, low elevation	3	Yes	Non-bioluminescent	Non-flashing	1	0	-	-	22786.2	4.35767	0	NA	arthropod	NextSeq
FF135	Photinus corruscus	Photinus	Lampyrinae	F	Photinus corruscus F	Carcasse	Pn._corr._adult_female_carcasse	BBLa016	BBLa016.05	8	2022-04-17	4	17	2022	Caught on bark of oak tree	16:00:00	42.0294	-73.4366	Under Mountain Rd, Salisbury, CT, USA	CT	CT_Northwestern_CT	6.Forest	Forested, mountain trail, low elevation	3	Yes	Non-bioluminescent	Non-flashing	1	0	-	-	5.55769e+06	6.74489	2.53	2.19671e+06	arthropod	NextSeq
FF136	Photuris versicolor group	Photuris	Photurinae	F	Photuris versicolor group F	Full gut	Pr._vers._adult_female_full_gut	BBLa031	BBLa031.16	23	2022-06-24	6	24	2022	Caught on herb, landed	21:10:00	39.9796	-75.2027	Martin Luther King Jr Dr, Philadelphia, PA, USA	PA	PA_Southeastern_PA	1.City or town park	Woody city park, old plane trees and grass by the river	22	No	Bioluminescent	1 travel-flash every 1-2 seconds	1	0	-	-	71253.3	4.85281	11.6	6142.53	arthropod	NextSeq
FF137	Photuris versicolor group	Photuris	Photurinae	F	Photuris versicolor group F	Reproductive organs	Pr._vers._adult_female_reproductive_organs	BBLa031	BBLa031.16	23	2022-06-24	6	24	2022	Caught on herb, landed	21:10:00	39.9796	-75.2027	Martin Luther King Jr Dr, Philadelphia, PA, USA	PA	PA_Southeastern_PA	1.City or town park	Woody city park, old plane trees and grass by the river	22	No	Bioluminescent	1 travel-flash every 1-2 seconds	1	0	-	-	2145.42	3.33151	59	36.3631	arthropod	NextSeq
FF138	Photuris versicolor group	Photuris	Photurinae	F	Photuris versicolor group F	Lantern	Pr._vers._adult_female_lantern	BBLa031	BBLa031.16	23	2022-06-24	6	24	2022	Caught on herb, landed	21:10:00	39.9796	-75.2027	Martin Luther King Jr Dr, Philadelphia, PA, USA	PA	PA_Southeastern_PA	1.City or town park	Woody city park, old plane trees and grass by the river	22	No	Bioluminescent	1 travel-flash every 1-2 seconds	1	0	-	-	861.105	2.93506	2.76	311.995	arthropod	NextSeq
FF139	Photuris versicolor group	Photuris	Photurinae	F	Photuris versicolor group F	Carcasse	Pr._vers._adult_female_carcasse	BBLa031	BBLa031.16	23	2022-06-24	6	24	2022	Caught on herb, landed	21:10:00	39.9796	-75.2027	Martin Luther King Jr Dr, Philadelphia, PA, USA	PA	PA_Southeastern_PA	1.City or town park	Woody city park, old plane trees and grass by the river	22	No	Bioluminescent	1 travel-flash every 1-2 seconds	1	0	-	-	3513.41	3.54573	22.6	155.461	arthropod	NextSeq
FF140	Dissection blank	Dissection blank	Dissection blank	-	-	Dissection blank	Pr._vers._adult_female_blank	-	-	-	-	-	-	-	-	-	-	-	-	-	-	-	-	-	-	-	-	-	-	-	-	178.831	2.25486	0	0	arthropod	NextSeq
FF141	Extraction blank	Extraction blank	Extraction blank	-	-	Extraction blank	-	-	-	-	-	-	-	-	-	-	-	-	-	-	-	-	-	-	-	-	-	-	-	-	-	986.506	2.99454	0	0	blank	NextSeq
FF142	Photuris versicolor group	Photuris	Photurinae	F	Photuris versicolor group F	Whole body	Pr._vers._adult_female_whole_body	BBLa036	BBLa036.07	14	2022-07-16	7	16	2022	Caught on herb, landed	21:30:00	43.1219	-73.3859	Scotch Hill Rd, Cambridge, NY, USA	NY	NY_Northeastern_NY	5.Mix of forest and meadow	Farm surrounded by fields, woods, cricks and ponds	25	No	Bioluminescent	Short responding flash, attracting males	0	0	-	-	905851	5.95706	39.05	23197.2	arthropod	NextSeq
FF143	Photuris versicolor group	Photuris	Photurinae	M	Photuris versicolor group M	Whole body	Pr._vers._adult_male_whole_body	BBLa036	BBLa036.08	14	2022-07-16	7	16	2022	Caught on flight	21:30:00	43.1219	-73.3859	Scotch Hill Rd, Cambridge, NY, USA	NY	NY_Northeastern_NY	5.Mix of forest and meadow	Farm surrounded by fields, woods, cricks and ponds	25	No	Bioluminescent	1 travel-flash every 1-2 seconds	0	0	-	-	217106	5.33667	23.8	9122.11	arthropod	NextSeq
FF144	Photuris versicolor group	Photuris	Photurinae	F	Photuris versicolor group F	Whole body	Pr._vers._adult_female_whole_body	BBLa027	BBLa027.02	6	2022-06-11	6	11	2022	Caught on flight	20:55:00	39.9796	-75.2027	Martin Luther King Jr Dr, Philadelphia, PA, USA	PA	PA_Southeastern_PA	1.City or town park	Woody city park, old plane trees and grass by the river	24	No	Bioluminescent	2-3 flashes, first one a little longer than second one, every ~3 seconds	0	0	-	-	76028.9	4.88098	43.3	1755.86	arthropod	NextSeq
FF145	Photuris versicolor group	Photuris	Photurinae	M	Photuris versicolor group M	Whole body	Pr._vers._adult_male_whole_body	BBLa027	BBLa027.03	6	2022-06-11	6	11	2022	Caught on flight	21:00:00	39.9796	-75.2027	Martin Luther King Jr Dr, Philadelphia, PA, USA	PA	PA_Southeastern_PA	1.City or town park	Woody city park, old plane trees and grass by the river	24	No	Bioluminescent	2 to 3 flash-trains every ~3 seconds	0	0	-	-	457402	5.6603	32.6	14030.7	arthropod	NextSeq
FF146	Photuris lucicrescens	Photuris	Photurinae	M	Photuris lucicrescens M	Whole body	Pr._luci._adult_male_whole_body	BBLa032	BBLa032.09	10	2022-06-27	6	27	2022	Caught on flight	21:30:00	40.0351	-75.2051	Wissahickon Valley park, Philadelphia, PA, USA	PA	PA_Southeastern_PA	3.Suburban park	Woody trail uphill, near river	24	No	Bioluminescent	Comet flash upward	0	0	-	-	364506	5.56171	24.6	14817.3	arthropod	NextSeq
FF147	Photuris lucicrescens	Photuris	Photurinae	F	Photuris lucicrescens F	Whole body	Pr._luci._adult_female_whole_body	BBLa032	BBLa032.10	10	2022-06-27	6	27	2022	Caught on bicycle light	21:15:00	40.0351	-75.2051	Wissahickon Valley park, Philadelphia, PA, USA	PA	PA_Southeastern_PA	3.Suburban park	Woody trail uphill, near river	24	No	Bioluminescent	2 to 3 flash-trains every ~3 seconds	0	0	-	-	3086777649	9.48951	9.92	3.11167e+08	arthropod	NextSeq
FF148	Photuris hebes	Photuris	Photurinae	F	Photuris hebes F	Whole body	Pr._hebe._adult_female_whole_body	BBLa038	BBLa038.02	8	2022-07-17	7	17	2022	Caught on herb, landed	21:00:00	42.0504	-73.5196	Harlem Valley Rail Trail, Millerton, NY, USA	NY	NY_Southeastern_NY	5.Mix of forest and meadow	Woody trail in riparian valley, near swamp and rivers	23	No	Bioluminescent	Short responding flash, attracting males	0	0	-	-	76656.8	4.88455	58	1321.67	arthropod	NextSeq
FF149	Photuris hebes	Photuris	Photurinae	M	Photuris hebes M	Whole body	Pr._hebe._adult_male_whole_body	BBLa038	BBLa038.05	8	2022-07-17	7	17	2022	Caught on flight	21:30:00	42.0504	-73.5196	Harlem Valley Rail Trail, Millerton, NY, USA	NY	NY_Southeastern_NY	5.Mix of forest and meadow	Woody trail in riparian valley, near swamp and rivers	23	No	Bioluminescent	1 travel-flash every 1-2 seconds	0	0	-	-	73579.4	4.86676	27.2	2705.12	arthropod	NextSeq
FF150	Photinus corruscus	Photinus	Lampyrinae	F	Photinus corruscus F	Whole body	Pn._corr._adult_female_whole_body	BBLa024	BBLa024.02	5	2022-05-29	5	29	2022	Caught on leaf	15:30:00	42.8846	-73.1136	Long Trail, Woodford, VT, USA	VT	VT_Southwestern_VT	6.Forest	Forested, mountain trail, mid elevation	24	No	Non-bioluminescent	Non-flashing	0	0	-	-	3.27362e+06	6.51503	45.5	71947.7	arthropod	NextSeq
FF151	Photinus corruscus	Photinus	Lampyrinae	F	Photinus corruscus F	Whole body	Pn._corr._adult_female_whole_body	BBLa024	BBLa024.03	5	2022-05-29	5	29	2022	Caught on leaf	15:30:00	42.8846	-73.1136	Long Trail, Woodford, VT, USA	VT	VT_Southwestern_VT	6.Forest	Forested, mountain trail, mid elevation	24	No	Non-bioluminescent	Non-flashing	0	0	-	-	2089834751	9.32011	41.65	5.01761e+07	arthropod	NextSeq
FF152	Photinus scintillans	Photinus	Lampyrinae	F	Photinus scintillans F	Whole body	Pn._scin._adult_female_whole_body	Pn.s.F.A.1	Pn.s.F.A.01	1	2023-07-05	7	5	2023	NA	21:00:00	40.9604	-77.0074	Dieffenderfer Rd, Lewisburg, PA, USA	PA	PA_Central_PA	5.Mix of forest and meadow	Mix of forest and meadow	26	Yes	Bioluminescent	NA	0	0	-	Barcoded with SauronS878/jgHCO2183 primers	2.24337e+06	6.3509	60	37389.5	arthropod	NextSeq
FF153	Photinus scintillans	Photinus	Lampyrinae	F	Photinus scintillans F	Whole body	Pn._scin._adult_female_whole_body	Pn.s.F.A.2	Pn.s.F.A.02	1	2023-07-05	7	5	2023	NA	21:00:00	40.9604	-77.0074	Dieffenderfer Rd, Lewisburg, PA, USA	PA	PA_Central_PA	5.Mix of forest and meadow	Mix of forest and meadow	26	Yes	Bioluminescent	NA	0	0	-	Barcoded with SauronS878/jgHCO2183 primers	5.90257e+06	6.77104	18.095	326199	arthropod	NextSeq
FF154	Photuris versicolor group	Photuris	Photurinae	M	Photuris versicolor group M	Full gut	Pr._vers._adult_male_full_gut	BBLa031	BBLa031.23	23	2022-06-24	6	24	2022	Caught on flight	21:45:00	39.9796	-75.2027	Martin Luther King Jr Dr, Philadelphia, PA, USA	PA	PA_Southeastern_PA	1.City or town park	Woody city park, old plane trees and grass by the river	22	No	Bioluminescent	2 to 3 flash-trains every ~3 seconds	1	0	-	-	608181	5.78403	21.9	27770.8	arthropod	NextSeq
FF155	Photuris versicolor group	Photuris	Photurinae	M	Photuris versicolor group M	Reproductive organs	Pr._vers._adult_male_reproductive_organs	BBLa031	BBLa031.23	23	2022-06-24	6	24	2022	Caught on flight	21:45:00	39.9796	-75.2027	Martin Luther King Jr Dr, Philadelphia, PA, USA	PA	PA_Southeastern_PA	1.City or town park	Woody city park, old plane trees and grass by the river	22	No	Bioluminescent	2 to 3 flash-trains every ~3 seconds	1	0	-	-	14244.4	4.15364	49.5	287.765	arthropod	NextSeq
FF156	Photuris versicolor group	Photuris	Photurinae	M	Photuris versicolor group M	Lantern	Pr._vers._adult_male_lantern	BBLa031	BBLa031.23	23	2022-06-24	6	24	2022	Caught on flight	21:45:00	39.9796	-75.2027	Martin Luther King Jr Dr, Philadelphia, PA, USA	PA	PA_Southeastern_PA	1.City or town park	Woody city park, old plane trees and grass by the river	22	No	Bioluminescent	2 to 3 flash-trains every ~3 seconds	1	0	-	-	1957.82	3.29177	9.22	212.345	arthropod	NextSeq
FF157	Photuris versicolor group	Photuris	Photurinae	M	Photuris versicolor group M	Carcasse	Pr._vers._adult_male_carcasse	BBLa031	BBLa031.23	23	2022-06-24	6	24	2022	Caught on flight	21:45:00	39.9796	-75.2027	Martin Luther King Jr Dr, Philadelphia, PA, USA	PA	PA_Southeastern_PA	1.City or town park	Woody city park, old plane trees and grass by the river	22	No	Bioluminescent	2 to 3 flash-trains every ~3 seconds	1	0	-	-	4087.25	3.61143	42.35	96.5113	arthropod	NextSeq
FF158	Extraction blank	Extraction blank	Extraction blank	-	-	Extraction blank	-	-	-	-	-	-	-	-	-	-	-	-	-	-	-	-	-	-	-	-	-	-	-	-	-	248.289	2.3967	0.042	5911.63	blank	NextSeq
FF159	Photinus pyralis	Photinus	Lampyrinae	M	Photinus pyralis M	Whole body	Pn._pyra._adult_male_whole_body	BBLa026	BBLa026.01	6	2022-06-05	6	5	2022	Caught on flight	21:00:00	39.9796	-75.2027	Martin Luther King Jr Dr, Philadelphia, PA, USA	PA	PA_Southeastern_PA	1.City or town park	Woody city park, old plane trees and grass by the river	23	No	Bioluminescent	J-shaped flash every 5 to 7 seconds	0	0	-	-	679.724	2.83233	9.14	74.3681	arthropod	NextSeq
FF160	Photinus pyralis	Photinus	Lampyrinae	M	Photinus pyralis M	Whole body	Pn._pyra._adult_male_whole_body	BBLa026	BBLa026.02	6	2022-06-05	6	5	2022	Caught on flight	21:00:00	39.9796	-75.2027	Martin Luther King Jr Dr, Philadelphia, PA, USA	PA	PA_Southeastern_PA	1.City or town park	Woody city park, old plane trees and grass by the river	23	No	Bioluminescent	J-shaped flash every 5 to 7 seconds	0	0	-	-	176.9	2.24773	7.25	24.4	arthropod	NextSeq
FF161	Photinus marginellus group	Photinus	Lampyrinae	M	Photinus marginellus group M	Whole body	Pn._marg._adult_male_whole_body	BBLa029	BBLa029.02	13	2022-06-17	6	17	2022	Caught on flight	20:45:00	41.9551	-73.5097	Dutchess Ave, Millerton, NY, USA	NY	NY_Southeastern_NY	2.Front or back yard	Grassy front yard, in valley, residential area close to forests	25	No	Bioluminescent	Single yellow flash every 3-5 seconds	0	0	-	-	0	0	13	0	arthropod	NextSeq
FF162	Photinus marginellus group	Photinus	Lampyrinae	M	Photinus marginellus group M	Whole body	Pn._marg._adult_male_whole_body	BBLa029	BBLa029.03	13	2022-06-17	6	17	2022	Caught on flight	21:00:00	41.9551	-73.5097	Dutchess Ave, Millerton, NY, USA	NY	NY_Southeastern_NY	2.Front or back yard	Grassy front yard, in valley, residential area close to forests	25	No	Bioluminescent	Single yellow flash every 3-5 seconds	0	0	-	Barcoded with SauronS878/jgHCO2183 primers	4.37845	0.64132	26.1	0.167757	arthropod	NextSeq
FF163	Photuris versicolor group	Photuris	Photurinae	F	Photuris versicolor group F	Whole body	Pr._vers._adult_female_whole_body	BBLa031	BBLa031.18	23	2022-06-24	6	24	2022	Caught on herb, landed	21:15:00	39.9796	-75.2027	Martin Luther King Jr Dr, Philadelphia, PA, USA	PA	PA_Southeastern_PA	1.City or town park	Woody city park, old plane trees and grass by the river	22	No	Bioluminescent	Short responding flash	0	0	-	-	437.641	2.64112	17.4	25.1518	arthropod	NextSeq
FF164	Photuris versicolor group	Photuris	Photurinae	F	Photuris versicolor group F	Whole body	Pr._vers._adult_female_whole_body	BBLa031	BBLa031.19	23	2022-06-24	6	24	2022	Caught on flight	21:15:00	39.9796	-75.2027	Martin Luther King Jr Dr, Philadelphia, PA, USA	PA	PA_Southeastern_PA	1.City or town park	Woody city park, old plane trees and grass by the river	22	No	Bioluminescent	1 travel-flash every 1-2 seconds	0	0	-	-	26.3853	1.42136	4.55	5.79898	arthropod	NextSeq
FF165	Photinus scintillans	Photinus	Lampyrinae	M	Photinus scintillans M	Whole body	Pn._scin._adult_male_whole_body	BBLa032	BBLa032.02	10	2022-06-27	6	27	2022	Caught on flight	20:20:00	40.0351	-75.2051	Wissahickon Valley park, Philadelphia, PA, USA	PA	PA_Southeastern_PA	3.Suburban park	Woody trail uphill, near river	24	No	Bioluminescent	Short yellow-orange flash every 2-4 seconds, flying very low	0	0	-	Barcoded with SauronS878/jgHCO2183 primers	0	0	7.07	0	arthropod	NextSeq
FF166	Photinus scintillans	Photinus	Lampyrinae	M	Photinus scintillans M	Whole body	Pn._scin._adult_male_whole_body	BBLa032	BBLa032.03	10	2022-06-27	6	27	2022	Caught on soil	20:20:00	40.0351	-75.2051	Wissahickon Valley park, Philadelphia, PA, USA	PA	PA_Southeastern_PA	3.Suburban park	Woody trail uphill, near river	24	No	Bioluminescent	Short yellow-orange flash every 2-4 seconds, flying very low	0	0	-	Barcoded with SauronS878/jgHCO2183 primers	0	0	7.38	0	arthropod	NextSeq
FF167	Photuris lucicrescens	Photuris	Photurinae	F	Photuris lucicrescens F	Whole body	Pr._luci._adult_female_whole_body	BBLa033	BBLa033.08	12	2022-07-03	7	3	2022	Caught on flight	21:45:00	40.0351	-75.2051	Wissahickon Valley park, Philadelphia, PA, USA	PA	PA_Southeastern_PA	3.Suburban park	Woody trail uphill, near river	27	No	Bioluminescent	1 travel-flash every 1-2 seconds	0	0	-	-	166941	5.22256	6.46	25842.3	arthropod	NextSeq
FF168	Photuris lucicrescens	Photuris	Photurinae	F	Photuris lucicrescens F	Whole body	Pr._luci._adult_female_whole_body	BBLa033	BBLa033.09	12	2022-07-03	7	3	2022	Caught on flight	21:45:00	40.0351	-75.2051	Wissahickon Valley park, Philadelphia, PA, USA	PA	PA_Southeastern_PA	3.Suburban park	Woody trail uphill, near river	27	No	Bioluminescent	1 travel-flash every 1-2 seconds	0	0	-	-	221.64	2.34565	2.5	88.6559	arthropod	NextSeq
FF169	Extraction blank	Extraction blank	Extraction blank	-	-	Extraction blank	-	-	-	-	-	-	-	-	-	-	-	-	-	-	-	-	-	-	-	-	-	-	-	-	-	12.3012	1.12389	0	0	blank	NextSeq
FF170	Photinus pyralis	Photinus	Lampyrinae	F	Photinus pyralis F	Midgut	Pn._pyra._adult_female_midgut	BBLa031	BBLa031.12	23	2022-06-24	6	24	2022	Caught on herb, landed	20:50:00	39.9796	-75.2027	Martin Luther King Jr Dr, Philadelphia, PA, USA	PA	PA_Southeastern_PA	1.City or town park	Woody city park, old plane trees and grass by the river	22	No	Bioluminescent	Short responding flash	1	0	-	-	0	0	2.62	0	arthropod	NextSeq
FF171	Photinus pyralis	Photinus	Lampyrinae	F	Photinus pyralis F	Hindgut	Pn._pyra._adult_female_hindgut	BBLa031	BBLa031.12	23	2022-06-24	6	24	2022	Caught on herb, landed	20:50:00	39.9796	-75.2027	Martin Luther King Jr Dr, Philadelphia, PA, USA	PA	PA_Southeastern_PA	1.City or town park	Woody city park, old plane trees and grass by the river	22	No	Bioluminescent	Short responding flash	1	0	-	-	0	0	0.575	0	arthropod	NextSeq
FF172	Photinus pyralis	Photinus	Lampyrinae	F	Photinus pyralis F	Eggs+Ovaries	Pn._pyra._adult_female_eggs+ovaries	BBLa031	BBLa031.12	23	2022-06-24	6	24	2022	Caught on herb, landed	20:50:00	39.9796	-75.2027	Martin Luther King Jr Dr, Philadelphia, PA, USA	PA	PA_Southeastern_PA	1.City or town park	Woody city park, old plane trees and grass by the river	22	No	Bioluminescent	Short responding flash	1	0	-	-	0	0	11.9	0	arthropod	NextSeq
FF173	Photinus pyralis	Photinus	Lampyrinae	F	Photinus pyralis F	Spermatophore digesting gland	Pn._pyra._adult_female_spermatophore_digesting_gland	BBLa031	BBLa031.12	23	2022-06-24	6	24	2022	Caught on herb, landed	20:50:00	39.9796	-75.2027	Martin Luther King Jr Dr, Philadelphia, PA, USA	PA	PA_Southeastern_PA	1.City or town park	Woody city park, old plane trees and grass by the river	22	No	Bioluminescent	Short responding flash	1	0	-	-	0	0	0.285	0	arthropod	NextSeq
FF174	Photinus pyralis	Photinus	Lampyrinae	F	Photinus pyralis F	Genitalia	Pn._pyra._adult_female_genitalia	BBLa031	BBLa031.12	23	2022-06-24	6	24	2022	Caught on herb, landed	20:50:00	39.9796	-75.2027	Martin Luther King Jr Dr, Philadelphia, PA, USA	PA	PA_Southeastern_PA	1.City or town park	Woody city park, old plane trees and grass by the river	22	No	Bioluminescent	Short responding flash	1	0	-	-	16.2273	1.21025	0.49	33.1169	arthropod	NextSeq
FF175	Photinus pyralis	Photinus	Lampyrinae	F	Photinus pyralis F	Lantern	Pn._pyra._adult_female_lantern	BBLa031	BBLa031.12	23	2022-06-24	6	24	2022	Caught on herb, landed	20:50:00	39.9796	-75.2027	Martin Luther King Jr Dr, Philadelphia, PA, USA	PA	PA_Southeastern_PA	1.City or town park	Woody city park, old plane trees and grass by the river	22	No	Bioluminescent	Short responding flash	1	0	-	-	0	0	0.556	0	arthropod	NextSeq
FF176	Photinus pyralis	Photinus	Lampyrinae	F	Photinus pyralis F	Carcasse	Pn._pyra._adult_female_carcasse	BBLa031	BBLa031.12	23	2022-06-24	6	24	2022	Caught on herb, landed	20:50:00	39.9796	-75.2027	Martin Luther King Jr Dr, Philadelphia, PA, USA	PA	PA_Southeastern_PA	1.City or town park	Woody city park, old plane trees and grass by the river	22	No	Bioluminescent	Short responding flash	1	0	-	-	0	0	14.5	0	arthropod	NextSeq
FF177	Photuris versicolor group	Photuris	Photurinae	M	Photuris versicolor group M	Whole body	Pr._vers._adult_male_whole_body	BBLa027	BBLa027.04	6	2022-06-11	6	11	2022	Caught on herb, landed	21:15:00	39.9796	-75.2027	Martin Luther King Jr Dr, Philadelphia, PA, USA	PA	PA_Southeastern_PA	1.City or town park	Woody city park, old plane trees and grass by the river	24	No	Bioluminescent	4 flashes every second	0	0	-	-	0	0	30.1	0	arthropod	NextSeq
FF178	Photuris versicolor group	Photuris	Photurinae	M	Photuris versicolor group M	Whole body	Pr._vers._adult_male_whole_body	BBLa027	BBLa027.05	6	2022-06-11	6	11	2022	Caught on herb, landed	21:20:00	39.9796	-75.2027	Martin Luther King Jr Dr, Philadelphia, PA, USA	PA	PA_Southeastern_PA	1.City or town park	Woody city park, old plane trees and grass by the river	24	No	Bioluminescent	1 travel-flash every 1 second	0	0	-	-	12231.9	4.08749	20.3	602.555	arthropod	NextSeq
FF179	Photuris versicolor group	Photuris	Photurinae	F	Photuris versicolor group F	Whole body	Pr._vers._adult_female_whole_body	BBLa035	BBLa035.01	9	2022-07-15	7	15	2022	Caught on herb, landed	23:00:00	43.1219	-73.3859	Scotch Hill Rd, Cambridge, NY, USA	NY	NY_Northeastern_NY	5.Mix of forest and meadow	Farm surrounded by fields, woods, cricks and ponds	21	No	Bioluminescent	Short responding flash, attracting males	0	0	-	-	6.62552e+08	8.82122	36.4	1.8202e+07	arthropod	NextSeq
FF180	Photuris versicolor group	Photuris	Photurinae	M	Photuris versicolor group M	Whole body	Pr._vers._adult_male_whole_body	BBLa035	BBLa035.02	9	2022-07-15	7	15	2022	Caught on flight	23:00:00	43.1219	-73.3859	Scotch Hill Rd, Cambridge, NY, USA	NY	NY_Northeastern_NY	5.Mix of forest and meadow	Farm surrounded by fields, woods, cricks and ponds	21	No	Bioluminescent	1 travel-flash every 1-2 seconds	0	0	-	-	1.15771	0.0636005	43.2	0.0267989	arthropod	NextSeq
FF181	Photinus marginellus group	Photinus	Lampyrinae	M	Photinus marginellus group M	Whole body	Pn._marg._adult_male_whole_body	BBLa006	BBLa006.03	6	2021-07-10	7	10	2021	Caught on flight	21:00:00	41.9551	-73.5097	Dutchess Ave, Millerton, NY, USA	NY	NY_Southeastern_NY	2.Front or back yard	Grassy front yard, in valley, residential area close to forests	24	Yes	Bioluminescent	Single flash pattern every 2.5-5 seconds	0	0	-	-	0	0	12.8	0	arthropod	NextSeq
FF182	Photinus marginellus group	Photinus	Lampyrinae	M	Photinus marginellus group M	Whole body	Pn._marg._adult_male_whole_body	BBLa006	BBLa006.04	6	2021-07-10	7	10	2021	Caught on flight	21:00:00	41.9551	-73.5097	Dutchess Ave, Millerton, NY, USA	NY	NY_Southeastern_NY	2.Front or back yard	Grassy front yard, in valley, residential area close to forests	24	Yes	Bioluminescent	Single flash pattern every 2.5-5 seconds	0	0	-	-	65378.6	4.81544	18.2	3592.23	arthropod	NextSeq
FF183	Photinus pyralis	Photinus	Lampyrinae	M	Photinus pyralis M	Whole body	Pn._pyra._adult_male_whole_body	BBLa002	BBLa002.01	3	2021-06-22	6	22	2021	Caught on flight	21:30:00	39.9613	-75.1927	Baring St. and 34-36th St., Philadelphia, PA, USA	PA	PA_Southeastern_PA	1.City or town park	City, few plane trees and bushes	27	Yes	Bioluminescent	J-shaped flash every 5 to 7 seconds	0	0	-	-	11294.1	4.05285	9.69	1165.54	arthropod	NextSeq
FF184	Photinus pyralis	Photinus	Lampyrinae	M	Photinus pyralis M	Whole body	Pn._pyra._adult_male_whole_body	BBLa002	BBLa002.02	3	2021-06-22	6	22	2021	Caught on flight	21:30:00	39.9613	-75.1927	Baring St. and 34-36th St., Philadelphia, PA, USA	PA	PA_Southeastern_PA	1.City or town park	City, few plane trees and bushes	27	Yes	Bioluminescent	J-shaped flash every 5 to 7 seconds	0	0	-	-	108.402	2.03504	5.09	21.297	arthropod	NextSeq
FF185	Photuris hebes	Photuris	Photurinae	M	Photuris hebes M	Whole body	Pr._hebe._adult_male_whole_body	BBLa036	BBLa036.10	14	2022-07-16	7	16	2022	Caught on flight	23:00:00	43.1219	-73.3859	Scotch Hill Rd, Cambridge, NY, USA	NY	NY_Northeastern_NY	5.Mix of forest and meadow	Farm surrounded by fields, woods, cricks and ponds	25	No	Bioluminescent	1 travel-flash every 1-2 seconds	0	0	-	-	1658.56	3.21973	8.56	193.757	arthropod	NextSeq
FF186	Photuris hebes	Photuris	Photurinae	M	Photuris hebes M	Whole body	Pr._hebe._adult_male_whole_body	BBLa036	BBLa036.11	14	2022-07-16	7	16	2022	Caught on flight	23:30:00	43.1219	-73.3859	Scotch Hill Rd, Cambridge, NY, USA	NY	NY_Northeastern_NY	5.Mix of forest and meadow	Farm surrounded by fields, woods, cricks and ponds	25	No	Bioluminescent	1 travel-flash every 1-2 seconds	0	0	-	-	299.187	2.47594	25.6	11.687	arthropod	NextSeq
FF187	Photinus scintillans	Photinus	Lampyrinae	M	Photinus scintillans M	Whole body	Pn._scin._adult_male_whole_body	BBLa032	BBLa032.04	10	2022-06-27	6	27	2022	Caught on flight	20:30:00	40.0351	-75.2051	Wissahickon Valley park, Philadelphia, PA, USA	PA	PA_Southeastern_PA	3.Suburban park	Woody trail uphill, near river	24	No	Bioluminescent	Short yellow-orange flash every 2-4 seconds, flying very low	0	0	-	Barcoded with SauronS878/jgHCO2183 primers	1101.49	3.04198	11.6	94.9562	arthropod	NextSeq
FF188	Photinus scintillans	Photinus	Lampyrinae	M	Photinus scintillans M	Whole body	Pn._scin._adult_male_whole_body	BBLa032	BBLa032.05	10	2022-06-27	6	27	2022	Caught on flight	20:30:00	40.0351	-75.2051	Wissahickon Valley park, Philadelphia, PA, USA	PA	PA_Southeastern_PA	3.Suburban park	Woody trail uphill, near river	24	No	Bioluminescent	Short yellow-orange flash every 2-4 seconds, flying very low	0	0	-	Barcoded with SauronS878/jgHCO2183 primers	0	0	5.17	0	arthropod	NextSeq
FF189	Extraction blank	Extraction blank	Extraction blank	-	-	Extraction blank	-	-	-	-	-	-	-	-	-	-	-	-	-	-	-	-	-	-	-	-	-	-	-	-	-	33.5538	1.5385	0	0	blank	NextSeq
FF190	Photinus pyralis	Photinus	Lampyrinae	M	Photinus pyralis M	Whole body	Pn._pyra._adult_male_whole_body	BBLa003	BBLa003.01	6	2021-06-28	6	28	2021	Caught on flight	21:00:00	39.9606	-75.1932	Pearl St. and 35-36th St., Philadelphia, PA, USA	PA	PA_Southeastern_PA	1.City or town park	City, few plane trees and bushes	31	No	Bioluminescent	J-shaped flash every 5 to 7 seconds	0	0	-	-	85.9486	1.93424	9.63	8.92509	arthropod	NextSeq
FF191	Photinus pyralis	Photinus	Lampyrinae	M	Photinus pyralis M	Whole body	Pn._pyra._adult_male_whole_body	BBLa003	BBLa003.02	6	2021-06-28	6	28	2021	Caught on flight	21:00:00	39.9606	-75.1932	Pearl St. and 35-36th St., Philadelphia, PA, USA	PA	PA_Southeastern_PA	1.City or town park	City, few plane trees and bushes	31	No	Bioluminescent	J-shaped flash every 5 to 7 seconds	0	0	-	-	0	0	11.9	0	arthropod	NextSeq
FF192	Photinus pyralis	Photinus	Lampyrinae	M	Photinus pyralis M	Whole body	Pn._pyra._adult_male_whole_body	BBLa005	BBLa005.05	17	2021-07-07	7	7	2021	Caught on flight	21:05:00	39.9796	-75.2027	Martin Luther King Jr Dr, Philadelphia, PA, USA	PA	PA_Southeastern_PA	1.City or town park	Woody city park, old plane trees and grass by the river	26	No	Bioluminescent	J-shaped flash every 5 to 7 seconds	0	0	-	-	25.9472	1.41409	7.92	3.27616	arthropod	NextSeq
FF193	Photinus pyralis	Photinus	Lampyrinae	M	Photinus pyralis M	Whole body	Pn._pyra._adult_male_whole_body	BBLa005	BBLa005.06	17	2021-07-07	7	7	2021	Caught on flight	21:05:00	39.9796	-75.2027	Martin Luther King Jr Dr, Philadelphia, PA, USA	PA	PA_Southeastern_PA	1.City or town park	Woody city park, old plane trees and grass by the river	26	No	Bioluminescent	J-shaped flash every 5 to 7 seconds	0	0	-	-	332.324	2.52156	5.59	59.4498	arthropod	NextSeq
FF194	Photuris versicolor group	Photuris	Photurinae	F	Photuris versicolor group F	Whole body	Pr._vers._adult_female_whole_body	BBLa008	BBLa008.07	10	2021-07-21	7	21	2021	Caught in grass	21:30:00	39.9796	-75.2027	Martin Luther King Jr Dr, Philadelphia, PA, USA	PA	PA_Southeastern_PA	1.City or town park	Woody city park, old plane trees and grass by the river	28	Yes, a little	Bioluminescent	Flash intervals ~1 second, flashing intensively when I caught them	0	0	-	-	3.53868e+06	6.54884	23.2	152529	arthropod	NextSeq
FF195	Photuris versicolor group	Photuris	Photurinae	F	Photuris versicolor group F	Whole body	Pr._vers._adult_female_whole_body	BBLa008	BBLa008.08	10	2021-07-21	7	21	2021	Caught in grass	21:45:00	39.9796	-75.2027	Martin Luther King Jr Dr, Philadelphia, PA, USA	PA	PA_Southeastern_PA	1.City or town park	Woody city park, old plane trees and grass by the river	28	Yes, a little	Bioluminescent	Flash intervals ~1 second, flashing intensively when I caught them	0	0	-	-	3627.02	3.55955	32.5	111.601	arthropod	NextSeq
FF196	Photuris hebes	Photuris	Photurinae	F	Photuris hebes F	Whole body	Pr._hebe._adult_female_whole_body	BBLa012	BBLa012.02	9	2021-08-07	8	7	2021	Caught on flight	20:45:00	43.1219	-73.3859	Scotch Hill Rd, Cambridge, NY, USA	NY	NY_Northeastern_NY	5.Mix of forest and meadow	Farm surrounded by fields, woods, cricks and ponds	27	Yes	Bioluminescent	Flash intervals ~1 second	0	0	-	-	2.02928e+07	7.30734	26.6	762889	arthropod	NextSeq
FF197	Photinus corruscus	Photinus	Lampyrinae	F	Photinus corruscus F	Whole body	Pn._corr._adult_female_whole_body	BBLa015	BBLa015.02	2	2022-04-16	4	16	2022	Caught on bark of oak tree, sun-exposed	14:30:00	42.2439	-73.3409	Monument Mountain Reservation, Great Barrington, MA, USA	MA	MA_Western_MA	6.Forest	Forested, mountain trail, low elevation	15	Yes	Non-bioluminescent	Non-flashing	0	0	-	-	99635.5	4.99841	10.5	9489.09	arthropod	NextSeq
FF198	Photinus corruscus	Photinus	Lampyrinae	F	Photinus corruscus F	Whole body	Pn._corr._adult_female_whole_body	BBLa016	BBLa016.01	8	2022-04-17	4	17	2022	Caught on bark of oak tree, sun-exposed	15:45:00	42.0294	-73.4366	Under Mountain Rd, Salisbury, CT, USA	CT	CT_Northwestern_CT	6.Forest	Forested, mountain trail, low elevation	3	Yes	Non-bioluminescent	Non-flashing	0	0	-	-	28247.7	4.45098	27.9	1012.46	arthropod	NextSeq
FF199	Photuris versicolor group	Photuris	Photurinae	M	Photuris versicolor group M	Whole body	Pr._vers._adult_male_whole_body	BBLa026	BBLa026.06	6	2022-06-05	6	5	2022	Caught on flight	21:45:00	39.9796	-75.2027	Martin Luther King Jr Dr, Philadelphia, PA, USA	PA	PA_Southeastern_PA	1.City or town park	Woody city park, old plane trees and grass by the river	23	No	Bioluminescent	2 to 4 flash-trains every ~3 seconds	0	0	-	-	98.2942	1.99253	15.9	6.18203	arthropod	NextSeq
FF200	Photinus marginellus group	Photinus	Lampyrinae	M	Photinus marginellus group M	Whole body	Pn._marg._adult_male_whole_body	BBLa029	BBLa029.13	13	2022-06-17	6	17	2022	Caught on flight	21:00:00	41.9551	-73.5097	Dutchess Ave, Millerton, NY, USA	NY	NY_Southeastern_NY	2.Front or back yard	Grassy front yard, in valley, residential area close to forests	25	No	Bioluminescent	Single yellow flash every 3-5 seconds	0	0	-	-	63301.7	4.80142	16.4	3859.86	arthropod	NextSeq
FF201	Photinus pyralis	Photinus	Lampyrinae	M	Photinus pyralis M	Whole body	Pn._pyra._adult_male_whole_body	BBLa031	BBLa031.01	23	2022-06-24	6	24	2022	Caught on herb, landed	20:30:00	39.9796	-75.2027	Martin Luther King Jr Dr, Philadelphia, PA, USA	PA	PA_Southeastern_PA	1.City or town park	Woody city park, old plane trees and grass by the river	22	No	Bioluminescent	J-shaped flash every 5 to 7 seconds	0	0	-	-	35.514	1.5504	6.79	5.23034	arthropod	NextSeq
FF202	Photinus pyralis	Photinus	Lampyrinae	M	Photinus pyralis M	Whole body	Pn._pyra._adult_male_whole_body	BBLa031	BBLa031.02	23	2022-06-24	6	24	2022	Caught on a leaf	20:30:00	39.9796	-75.2027	Martin Luther King Jr Dr, Philadelphia, PA, USA	PA	PA_Southeastern_PA	1.City or town park	Woody city park, old plane trees and grass by the river	22	No	Bioluminescent	J-shaped flash every 5 to 7 seconds	0	0	-	-	1051.69	3.02189	20.8	50.562	arthropod	NextSeq
FF203	Photinus scintillans	Photinus	Lampyrinae	M	Photinus scintillans M	Whole body	Pn._scin._adult_male_whole_body	BBLa033	BBLa033.02	12	2022-07-03	7	3	2022	Caught on flight	21:00:00	40.0351	-75.2051	Wissahickon Valley park, Philadelphia, PA, USA	PA	PA_Southeastern_PA	3.Suburban park	Woody trail uphill, near river	27	No	Bioluminescent	Short yellow-orange flash every 2-4 seconds, flying very low	0	0	-	Barcoded with SauronS878/jgHCO2183 primers	122.316	2.08748	5.52	22.1587	arthropod	NextSeq
FF204	Photinus scintillans	Photinus	Lampyrinae	M	Photinus scintillans M	Whole body	Pn._scin._adult_male_whole_body	BBLa033	BBLa033.03	12	2022-07-03	7	3	2022	Caught on flight	21:00:00	40.0351	-75.2051	Wissahickon Valley park, Philadelphia, PA, USA	PA	PA_Southeastern_PA	3.Suburban park	Woody trail uphill, near river	27	No	Bioluminescent	Short yellow-orange flash every 2-4 seconds, flying very low	0	0	-	Barcoded with SauronS878/jgHCO2183 primers	170.374	2.2314	5.7	29.8903	arthropod	NextSeq
FF205	Photuris hebes	Photuris	Photurinae	M	Photuris hebes M	Whole body	Pr._hebe._adult_male_whole_body	BBLa036	BBLa036.12	14	2022-07-16	7	16	2022	Caught on flight	23:00:00	43.1219	-73.3859	Scotch Hill Rd, Cambridge, NY, USA	NY	NY_Northeastern_NY	5.Mix of forest and meadow	Farm surrounded by fields, woods, cricks and ponds	25	No	Bioluminescent	1 travel-flash every 1-2 seconds	0	0	-	-	9.60467	0.982482	32	0.300146	arthropod	NextSeq
FF206	Photuris hebes	Photuris	Photurinae	M	Photuris hebes M	Whole body	Pr._hebe._adult_male_whole_body	BBLa036	BBLa036.13	14	2022-07-16	7	16	2022	Caught on flight	23:30:00	43.1219	-73.3859	Scotch Hill Rd, Cambridge, NY, USA	NY	NY_Northeastern_NY	5.Mix of forest and meadow	Farm surrounded by fields, woods, cricks and ponds	25	No	Bioluminescent	1 travel-flash every 1-2 seconds	0	0	-	-	1066.81	3.02809	14.4	74.0837	arthropod	NextSeq
FF207	Pyractomena borealis	Pyractomena	Lampyrinae	L	Pyractomena borealis	Whole body	Py._bore._larva_whole_body	BBLa017	BBLa017.01	2	2022-04-18	4	18	2022	Caught on bark of oak tree, sun-exposed	12:00:00	41.9618	-73.5194	Harlem Valley Rail Trail, Millerton, NY, USA	NY	NY_Southeastern_NY	5.Mix of forest and meadow	Woody trail in riparian valley, near river	11	No	Bioluminescent	Non-flashing	0	0	-	-	86.9989	1.93951	4.25	20.4703	arthropod	NextSeq
FF208	Extraction blank	Extraction blank	Extraction blank	-	-	Extraction blank	-	-	-	-	-	-	-	-	-	-	-	-	-	-	-	-	-	-	-	-	-	-	-	-	-	27.0706	1.44825	0	0	blank	NextSeq
FF209	Photinus pyralis	Photinus	Lampyrinae	M	Photinus pyralis M	Whole body	Pn._pyra._adult_male_whole_body	BBLa003	BBLa003.03	6	2021-06-28	6	28	2021	Caught on flight	21:00:00	39.9606	-75.1932	Pearl St. and 35-36th St., Philadelphia, PA, USA	PA	PA_Southeastern_PA	1.City or town park	City, few plane trees and bushes	31	No	Bioluminescent	J-shaped flash every 5 to 7 seconds	0	0	-	-	11.7943	1.07167	9.37	1.25873	arthropod	NextSeq
FF210	Photinus pyralis	Photinus	Lampyrinae	M	Photinus pyralis M	Whole body	Pn._pyra._adult_male_whole_body	BBLa003	BBLa003.04	6	2021-06-28	6	28	2021	Caught on flight	21:00:00	39.9606	-75.1932	Pearl St. and 35-36th St., Philadelphia, PA, USA	PA	PA_Southeastern_PA	1.City or town park	City, few plane trees and bushes	31	No	Bioluminescent	J-shaped flash every 5 to 7 seconds	0	0	-	-	0	0	6.96	0	arthropod	NextSeq
FF211	Photinus pyralis	Photinus	Lampyrinae	M	Photinus pyralis M	Whole body	Pn._pyra._adult_male_whole_body	BBLa005	BBLa005.08	17	2021-07-07	7	7	2021	Caught on flight	21:05:00	39.9796	-75.2027	Martin Luther King Jr Dr, Philadelphia, PA, USA	PA	PA_Southeastern_PA	1.City or town park	Woody city park, old plane trees and grass by the river	26	No	Bioluminescent	J-shaped flash every 5 to 7 seconds	0	0	-	-	109.146	2.03801	2.9	37.6364	arthropod	NextSeq
FF212	Photinus pyralis	Photinus	Lampyrinae	M	Photinus pyralis M	Whole body	Pn._pyra._adult_male_whole_body	BBLa005	BBLa005.09	17	2021-07-07	7	7	2021	Caught on flight	21:05:00	39.9796	-75.2027	Martin Luther King Jr Dr, Philadelphia, PA, USA	PA	PA_Southeastern_PA	1.City or town park	Woody city park, old plane trees and grass by the river	26	No	Bioluminescent	J-shaped flash every 5 to 7 seconds	0	0	-	-	251.648	2.40079	9.49	26.5171	arthropod	NextSeq
FF213	Photinus marginellus group	Photinus	Lampyrinae	M	Photinus marginellus group M	Whole body	Pn._marg._adult_male_whole_body	BBLa006	BBLa006.05	6	2021-07-10	7	10	2021	Caught on flight	21:00:00	41.9551	-73.5097	Dutchess Ave, Millerton, NY, USA	NY	NY_Southeastern_NY	2.Front or back yard	Grassy front yard, in valley, residential area close to forests	24	Yes	Bioluminescent	Single flash pattern every 2.5-5 seconds	0	0	-	Barcoded with SauronS878/jgHCO2183 primers	32659.4	4.51401	27.9	1170.59	arthropod	NextSeq
FF214	Photuris versicolor group	Photuris	Photurinae	F	Photuris versicolor group F	Whole body	Pr._vers._adult_female_whole_body	BBLa007	BBLa007.10	11	2021-07-14	7	14	2021	Caught on flight	21:45:00	39.9796	-75.2027	Martin Luther King Jr Dr, Philadelphia, PA, USA	PA	PA_Southeastern_PA	1.City or town park	Woody city park, old plane trees and grass by the river	32	No	Bioluminescent	Flash intervals ~1 second, flashing intensively when I caught them	0	0	-	-	7177.31	3.85596	45.3	158.439	arthropod	NextSeq
FF215	Photuris versicolor group	Photuris	Photurinae	F	Photuris versicolor group F	Whole body	Pr._vers._adult_female_whole_body	BBLa009	BBLa009.02	5	2021-07-24	7	24	2021	Caught on flight	21:30:00	39.9796	-75.2027	Martin Luther King Jr Dr, Philadelphia, PA, USA	PA	PA_Southeastern_PA	1.City or town park	Woody city park, old plane trees and grass by the river	29	No	Bioluminescent	Flash intervals ~1 second, flashing intensively when I caught them	0	0	-	-	5573.91	3.74616	56	99.534	arthropod	NextSeq
FF216	Photuris versicolor group	Photuris	Photurinae	F	Photuris versicolor group F	Whole body	Pr._vers._adult_female_whole_body	BBLa011	BBLa011.07	8	2021-07-30	7	30	2021	Caught in grass	21:30:00	39.9796	-75.2027	Martin Luther King Jr Dr, Philadelphia, PA, USA	PA	PA_Southeastern_PA	1.City or town park	Woody city park, old plane trees and grass by the river	28	No	Bioluminescent	Flash intervals ~1 second	0	0	-	-	267031	5.42656	65.8	4058.21	arthropod	NextSeq
FF217	Photinus corruscus	Photinus	Lampyrinae	F	Photinus corruscus F	Whole body	Pn._corr._adult_female_whole_body	BBLa019	BBLa019.01	1	2022-05-14	5	14	2022	Caught on a plant's leaf, sun-exposed	11:30:00	41.9493	-73.5106	Harlem Valley Rail Trail, Millerton, NY, USA	NY	NY_Southeastern_NY	5.Mix of forest and meadow	Woody trail in riparian valley, near river	24	Yes	Non-bioluminescent	Non-flashing	0	0	-	-	19037.4	4.27961	26.5	718.393	arthropod	NextSeq
FF218	Photinus marginellus group	Photinus	Lampyrinae	M	Photinus marginellus group M	Whole body	Pn._marg._adult_male_whole_body	BBLa029	BBLa029.04	13	2022-06-17	6	17	2022	Caught on flight	21:00:00	41.9551	-73.5097	Dutchess Ave, Millerton, NY, USA	NY	NY_Southeastern_NY	2.Front or back yard	Grassy front yard, in valley, residential area close to forests	25	No	Bioluminescent	Single yellow flash every 3-5 seconds	0	0	-	Barcoded with SauronS878/jgHCO2183 primers	402.342	2.6046	27.1	14.8466	arthropod	NextSeq
FF219	Photuris versicolor group	Photuris	Photurinae	M	Photuris versicolor group M	Whole body	Pr._vers._adult_male_whole_body	BBLa029	BBLa029.07	13	2022-06-17	6	17	2022	Caught on flight	21:20:00	41.9551	-73.5097	Dutchess Ave, Millerton, NY, USA	NY	NY_Southeastern_NY	2.Front or back yard	Grassy front yard, in valley, residential area close to forests	25	No	Bioluminescent	1 travel-flash every 1-2 seconds	0	0	-	-	31427.8	4.49731	8.65	3633.27	arthropod	NextSeq
FF220	Photinus pyralis	Photinus	Lampyrinae	M	Photinus pyralis M	Whole body	Pn._pyra._adult_male_whole_body	BBLa031	BBLa031.03	23	2022-06-24	6	24	2022	Caught on flight	20:45:00	39.9796	-75.2027	Martin Luther King Jr Dr, Philadelphia, PA, USA	PA	PA_Southeastern_PA	1.City or town park	Woody city park, old plane trees and grass by the river	22	No	Bioluminescent	J-shaped flash every 5 to 7 seconds	0	0	-	-	7940.6	3.89985	6.79	1169.46	arthropod	NextSeq
FF221	Photuris versicolor group	Photuris	Photurinae	F	Photuris versicolor group F	Whole body	Pr._vers._adult_female_whole_body	BBLa031	BBLa031.20	23	2022-06-24	6	24	2022	Caught on herb, landed	21:30:00	39.9796	-75.2027	Martin Luther King Jr Dr, Philadelphia, PA, USA	PA	PA_Southeastern_PA	1.City or town park	Woody city park, old plane trees and grass by the river	22	No	Bioluminescent	1 travel-flash every 1-2 seconds	0	0	-	-	159.37	2.20241	13.7	11.6328	arthropod	NextSeq
FF222	Photinus scintillans	Photinus	Lampyrinae	M	Photinus scintillans M	Whole body	Pn._scin._adult_male_whole_body	BBLa032	BBLa032.06	10	2022-06-27	6	27	2022	Caught on flight	20:30:00	40.0351	-75.2051	Wissahickon Valley park, Philadelphia, PA, USA	PA	PA_Southeastern_PA	3.Suburban park	Woody trail uphill, near river	24	No	Bioluminescent	Short yellow-orange flash every 2-4 seconds, flying very low	0	0	-	Barcoded with SauronS878/jgHCO2183 primers	0	0	9.28	0	arthropod	NextSeq
FF223	Photuris hebes	Photuris	Photurinae	F	Photuris hebes F	Whole body	Pr._hebe._adult_female_whole_body	BBLa035	BBLa035.04	9	2022-07-15	7	15	2022	Caught on herb, landed	23:00:00	43.1219	-73.3859	Scotch Hill Rd, Cambridge, NY, USA	NY	NY_Northeastern_NY	5.Mix of forest and meadow	Farm surrounded by fields, woods, cricks and ponds	21	No	Bioluminescent	Short responding flash, attracting males	0	0	-	-	398.151	2.60005	16.7	23.8414	arthropod	NextSeq
FF224	Photinus marginellus group	Photinus	Lampyrinae	M	Photinus marginellus group M	Whole body	Pn._marg._adult_male_whole_body	BBLa036	BBLa036.02	14	2022-07-16	7	16	2022	Caught on flight	21:00:00	43.1219	-73.3859	Scotch Hill Rd, Cambridge, NY, USA	NY	NY_Northeastern_NY	5.Mix of forest and meadow	Farm surrounded by fields, woods, cricks and ponds	25	No	Bioluminescent	Short yellow-orange flash every 2-4 seconds, flying very low	0	0	-	Barcoded with LCO1490/HCO2198 primers	33600.4	4.52634	22.4	1500.02	arthropod	NextSeq
FF225	Photinus pyralis	Photinus	Lampyrinae	M	Photinus pyralis M	Whole body	Pn._pyra._adult_male_whole_body	BBLa043	BBLa043.01	21	2023-06-30	6	30	2023	Caught on flight	20:20:00	39.9796	-75.2027	Martin Luther King Jr Dr, Philadelphia, PA, USA	PA	PA_Southeastern_PA	1.City or town park	Woody city park, old plane trees and grass by the river	26	No	Bioluminescent	J-shaped flash every 5 to 7 seconds	0	0	-	-	585.692	2.76767	7.92	73.951	arthropod	NextSeq
FF226	Photinus pyralis	Photinus	Lampyrinae	M	Photinus pyralis M	Whole body	Pn._pyra._adult_male_whole_body	BBLa043	BBLa043.02	21	2023-06-30	6	30	2023	Caught on flight	20:20:00	39.9796	-75.2027	Martin Luther King Jr Dr, Philadelphia, PA, USA	PA	PA_Southeastern_PA	1.City or town park	Woody city park, old plane trees and grass by the river	26	No	Bioluminescent	J-shaped flash every 5 to 7 seconds	0	0	-	-	0	0	3.37	0	arthropod	NextSeq
FF227	Photinus pyralis	Photinus	Lampyrinae	M	Photinus pyralis M	Whole body	Pn._pyra._adult_male_whole_body	BBLa043	BBLa043.03	21	2023-06-30	6	30	2023	Caught on flight	20:20:00	39.9796	-75.2027	Martin Luther King Jr Dr, Philadelphia, PA, USA	PA	PA_Southeastern_PA	1.City or town park	Woody city park, old plane trees and grass by the river	26	No	Bioluminescent	J-shaped flash every 5 to 7 seconds	0	0	-	-	41.541	1.61848	2.37	17.5278	arthropod	NextSeq
FF228	Extraction blank	Extraction blank	Extraction blank	-	-	Extraction blank	-	-	-	-	-	-	-	-	-	-	-	-	-	-	-	-	-	-	-	-	-	-	-	-	-	62.4144	1.80219	0	0	blank	NextSeq
FF229	Photinus pyralis	Photinus	Lampyrinae	M	Photinus pyralis M	Whole body	Pn._pyra._adult_male_whole_body	BBLa005	BBLa005.10	17	2021-07-07	7	7	2021	Caught on flight	21:05:00	39.9796	-75.2027	Martin Luther King Jr Dr, Philadelphia, PA, USA	PA	PA_Southeastern_PA	1.City or town park	Woody city park, old plane trees and grass by the river	26	No	Bioluminescent	J-shaped flash every 5 to 7 seconds	0	0	-	-	142.318	2.15326	7.23	19.6844	arthropod	NextSeq
FF230	Photinus pyralis	Photinus	Lampyrinae	M	Photinus pyralis M	Whole body	Pn._pyra._adult_male_whole_body	BBLa005	BBLa005.11	17	2021-07-07	7	7	2021	Caught on flight	21:05:00	39.9796	-75.2027	Martin Luther King Jr Dr, Philadelphia, PA, USA	PA	PA_Southeastern_PA	1.City or town park	Woody city park, old plane trees and grass by the river	26	No	Bioluminescent	J-shaped flash every 5 to 7 seconds	0	0	-	-	10244	4.01047	8.59	1192.55	arthropod	NextSeq
FF231	Photinus pyralis	Photinus	Lampyrinae	M	Photinus pyralis M	Whole body	Pn._pyra._adult_male_whole_body	BBLa005	BBLa005.12	17	2021-07-07	7	7	2021	Caught on flight	21:05:00	39.9796	-75.2027	Martin Luther King Jr Dr, Philadelphia, PA, USA	PA	PA_Southeastern_PA	1.City or town park	Woody city park, old plane trees and grass by the river	26	No	Bioluminescent	J-shaped flash every 5 to 7 seconds	0	0	-	-	953.351	2.97925	4.97	191.821	arthropod	NextSeq
FF232	Photinus pyralis	Photinus	Lampyrinae	M	Photinus pyralis M	Whole body	Pn._pyra._adult_male_whole_body	BBLa005	BBLa005.13	17	2021-07-07	7	7	2021	Caught on flight	21:05:00	39.9796	-75.2027	Martin Luther King Jr Dr, Philadelphia, PA, USA	PA	PA_Southeastern_PA	1.City or town park	Woody city park, old plane trees and grass by the river	26	No	Bioluminescent	J-shaped flash every 5 to 7 seconds	0	0	-	-	431.346	2.63483	3.72	115.953	arthropod	NextSeq
FF233	Photinus pyralis	Photinus	Lampyrinae	M	Photinus pyralis M	Whole body	Pn._pyra._adult_male_whole_body	BBLa008	BBLa008.02	10	2021-07-21	7	21	2021	Caught on flight	20:35:00	39.9796	-75.2027	Martin Luther King Jr Dr, Philadelphia, PA, USA	PA	PA_Southeastern_PA	1.City or town park	Woody city park, old plane trees and grass by the river	28	Yes, a little	Bioluminescent	J-shaped flash every 5 to 7 seconds	0	0	-	-	188.841	2.2761	12.9	14.6389	arthropod	NextSeq
FF234	Photuris versicolor group	Photuris	Photurinae	F	Photuris versicolor group F	Whole body	Pr._vers._adult_female_whole_body	BBLa008	BBLa008.09	10	2021-07-21	7	21	2021	Caught in grass	21:45:00	39.9796	-75.2027	Martin Luther King Jr Dr, Philadelphia, PA, USA	PA	PA_Southeastern_PA	1.City or town park	Woody city park, old plane trees and grass by the river	28	Yes, a little	Bioluminescent	Flash intervals ~1 second, flashing intensively when I caught them	0	0	-	-	3024476	6.48065	28.4	106496	arthropod	NextSeq
FF235	Photuris versicolor group	Photuris	Photurinae	F	Photuris versicolor group F	Whole body	Pr._vers._adult_female_whole_body	BBLa009	BBLa009.03	5	2021-07-24	7	24	2021	Caught on flight	21:30:00	39.9796	-75.2027	Martin Luther King Jr Dr, Philadelphia, PA, USA	PA	PA_Southeastern_PA	1.City or town park	Woody city park, old plane trees and grass by the river	29	No	Bioluminescent	Flash intervals ~1 second, flashing intensively when I caught them	0	0	-	-	1494.95	3.17463	22.1	67.6449	arthropod	NextSeq
FF236	Photuris versicolor group	Photuris	Photurinae	F	Photuris versicolor group F	Whole body	Pr._vers._adult_female_whole_body	BBLa009	BBLa009.04	5	2021-07-24	7	24	2021	Caught on flight	21:30:00	39.9796	-75.2027	Martin Luther King Jr Dr, Philadelphia, PA, USA	PA	PA_Southeastern_PA	1.City or town park	Woody city park, old plane trees and grass by the river	29	No	Bioluminescent	Flash intervals ~1 second, flashing intensively when I caught them	0	0	-	-	234.56	2.37025	46.2	5.07705	arthropod	NextSeq
FF237	Photinus pyralis	Photinus	Lampyrinae	M	Photinus pyralis M	Whole body	Pn._pyra._adult_male_whole_body	BBLa011	BBLa011.01	8	2021-07-30	7	30	2021	Caught on flight	20:40:00	39.9796	-75.2027	Martin Luther King Jr Dr, Philadelphia, PA, USA	PA	PA_Southeastern_PA	1.City or town park	Woody city park, old plane trees and grass by the river	28	No	Bioluminescent	J-shaped flash every 5 to 7 seconds	0	0	-	-	289.173	2.46116	7.44	38.8673	arthropod	NextSeq
FF238	Photinus pyralis	Photinus	Lampyrinae	M	Photinus pyralis M	Whole body	Pn._pyra._adult_male_whole_body	BBLa011	BBLa011.02	8	2021-07-30	7	30	2021	Caught on flight	20:45:00	39.9796	-75.2027	Martin Luther King Jr Dr, Philadelphia, PA, USA	PA	PA_Southeastern_PA	1.City or town park	Woody city park, old plane trees and grass by the river	28	No	Bioluminescent	J-shaped flash every 5 to 7 seconds	0	0	-	-	35.0439	1.54461	5.32	6.5872	arthropod	NextSeq
FF239	Photinus pyralis	Photinus	Lampyrinae	M	Photinus pyralis M	Whole body	Pn._pyra._adult_male_whole_body	BBLa011	BBLa011.03	8	2021-07-30	7	30	2021	Caught on flight	20:45:00	39.9796	-75.2027	Martin Luther King Jr Dr, Philadelphia, PA, USA	PA	PA_Southeastern_PA	1.City or town park	Woody city park, old plane trees and grass by the river	28	No	Bioluminescent	J-shaped flash every 5 to 7 seconds	0	0	-	-	111.18	2.04603	7.77	14.3089	arthropod	NextSeq
FF240	Photuris versicolor group	Photuris	Photurinae	F	Photuris versicolor group F	Whole body	Pr._vers._adult_female_whole_body	BBLa012	BBLa012.04	9	2021-08-07	8	7	2021	Caught on flight	20:45:00	43.1219	-73.3859	Scotch Hill Rd, Cambridge, NY, USA	NY	NY_Northeastern_NY	5.Mix of forest and meadow	Farm surrounded by fields, woods, cricks and ponds	27	Yes	Bioluminescent	Flash intervals ~1 second	0	0	-	-	363062	5.55998	21.4	16965.5	arthropod	NextSeq
FF241	Photinus corruscus	Photinus	Lampyrinae	F	Photinus corruscus F	Whole body	Pn._corr._adult_female_whole_body	BBLa017	BBLa017.02	2	2022-04-18	4	18	2022	Caught on bark of oak tree, sun-exposed	12:00:00	41.9618	-73.5194	Harlem Valley Rail Trail, Millerton, NY, USA	NY	NY_Southeastern_NY	5.Mix of forest and meadow	Woody trail in riparian valley, near river	11	No	Non-bioluminescent	Non-flashing	0	0	-	-	16.3921	1.21463	5.57	2.94293	arthropod	NextSeq
FF242	Photuris versicolor group	Photuris	Photurinae	M	Photuris versicolor group M	Whole body	Pr._vers._adult_male_whole_body	BBLa029	BBLa029.08	13	2022-06-17	6	17	2022	Caught on flight	21:30:00	41.9551	-73.5097	Dutchess Ave, Millerton, NY, USA	NY	NY_Southeastern_NY	2.Front or back yard	Grassy front yard, in valley, residential area close to forests	25	No	Bioluminescent	1 travel-flash every 1-2 seconds	0	0	-	-	8224.81	3.91513	5.35	1537.35	arthropod	NextSeq
FF243	Photuris versicolor group	Photuris	Photurinae	M	Photuris versicolor group M	Whole body	Pr._vers._adult_male_whole_body	BBLa029	BBLa029.09	13	2022-06-17	6	17	2022	Caught on flight	21:45:00	41.9551	-73.5097	Dutchess Ave, Millerton, NY, USA	NY	NY_Southeastern_NY	2.Front or back yard	Grassy front yard, in valley, residential area close to forests	25	No	Bioluminescent	1 travel-flash every 1-2 seconds	0	0	-	-	13198.1	4.12051	6.3	2094.94	arthropod	NextSeq
FF244	Extraction blank	Extraction blank	Extraction blank	-	-	Extraction blank	-	-	-	-	-	-	-	-	-	-	-	-	-	-	-	-	-	-	-	-	-	-	-	-	-	0	0	0	0	blank	NextSeq
FF245	Photinus pyralis	Photinus	Lampyrinae	M	Photinus pyralis M	Whole body	Pn._pyra._adult_male_whole_body	BBLa003	BBLa003.05	6	2021-06-28	6	28	2021	Caught on flight	21:00:00	39.9606	-75.1932	Pearl St. and 35-36th St., Philadelphia, PA, USA	PA	PA_Southeastern_PA	1.City or town park	City, few plane trees and bushes	31	No	Bioluminescent	J-shaped flash every 5 to 7 seconds	0	0	-	-	49.4011	1.69374	8.19	6.03188	arthropod	NextSeq
FF246	Photinus pyralis	Photinus	Lampyrinae	M	Photinus pyralis M	Whole body	Pn._pyra._adult_male_whole_body	BBLa004	BBLa004.03	4	2021-07-04	7	4	2021	Caught on flight	21:15:00	39.9607	-75.1923	Pearl St. and 34-36th St., Philadelphia, PA, USA	PA	PA_Southeastern_PA	1.City or town park	City, few plane trees and bushes	27	Yes	Bioluminescent	J-shaped flash every 5 to 7 seconds	0	0	-	-	0	0	6.72	0	arthropod	NextSeq
FF247	Photinus pyralis	Photinus	Lampyrinae	M	Photinus pyralis M	Whole body	Pn._pyra._adult_male_whole_body	BBLa007	BBLa007.01	11	2021-07-14	7	14	2021	Caught on flight	21:20:00	39.9796	-75.2027	Martin Luther King Jr Dr, Philadelphia, PA, USA	PA	PA_Southeastern_PA	1.City or town park	Woody city park, old plane trees and grass by the river	32	No	Bioluminescent	J-shaped flash every 5 to 7 seconds	0	0	-	-	0	0	9.01	0	arthropod	NextSeq
FF248	Photuris versicolor group	Photuris	Photurinae	L	Photuris versicolor group L	Whole body	Pr._vers._larva_whole_body	BBLa012	BBLa012.09	9	2021-08-08	8	8	2021	Caught in grass	21:30:00	43.1219	-73.3859	Scotch Hill Rd, Cambridge, NY, USA	NY	NY_Northeastern_NY	5.Mix of forest and meadow	Farm surrounded by fields, woods, cricks and ponds	27	Yes	Bioluminescent	Discrete glow	0	0	-	Barcoded with LCO1490/HCO2198 primers	89.0283	1.94953	8.02	11.1008	arthropod	NextSeq
FF249	Photuris versicolor group	Photuris	Photurinae	M	Photuris versicolor group M	Whole body	Pr._vers._adult_male_whole_body	BBLa029	BBLa029.10	13	2022-06-17	6	17	2022	Caught on flight	22:00:00	41.9551	-73.5097	Dutchess Ave, Millerton, NY, USA	NY	NY_Southeastern_NY	2.Front or back yard	Grassy front yard, in valley, residential area close to forests	25	No	Bioluminescent	1 travel-flash every 1-2 seconds	0	0	-	-	85.6502	1.93273	13.8	6.20654	arthropod	NextSeq
FF250	Photinus pyralis	Photinus	Lampyrinae	M	Photinus pyralis M	Whole body	Pn._pyra._adult_male_whole_body	BBLa031	BBLa031.04	23	2022-06-24	6	24	2022	Caught on flight	20:45:00	39.9796	-75.2027	Martin Luther King Jr Dr, Philadelphia, PA, USA	PA	PA_Southeastern_PA	1.City or town park	Woody city park, old plane trees and grass by the river	22	No	Bioluminescent	J-shaped flash every 5 to 7 seconds	0	0	-	-	0	0	6.36	0	arthropod	NextSeq
FF251	Photinus pyralis	Photinus	Lampyrinae	M	Photinus pyralis M	Whole body	Pn._pyra._adult_male_whole_body	BBLa031	BBLa031.05	23	2022-06-24	6	24	2022	Caught on flight	20:45:00	39.9796	-75.2027	Martin Luther King Jr Dr, Philadelphia, PA, USA	PA	PA_Southeastern_PA	1.City or town park	Woody city park, old plane trees and grass by the river	22	No	Bioluminescent	J-shaped flash every 5 to 7 seconds	0	0	-	-	9.30321	0.968633	2.76	3.37073	arthropod	NextSeq
FF252	Photinus pyralis	Photinus	Lampyrinae	M	Photinus pyralis M	Whole body	Pn._pyra._adult_male_whole_body	BBLa031	BBLa031.06	23	2022-06-24	6	24	2022	Caught on flight	20:50:00	39.9796	-75.2027	Martin Luther King Jr Dr, Philadelphia, PA, USA	PA	PA_Southeastern_PA	1.City or town park	Woody city park, old plane trees and grass by the river	22	No	Bioluminescent	J-shaped flash every 5 to 7 seconds	0	0	-	-	0	0	6.21	0	arthropod	NextSeq
FF253	Photinus pyralis	Photinus	Lampyrinae	M	Photinus pyralis M	Whole body	Pn._pyra._adult_male_whole_body	BBLa031	BBLa031.07	23	2022-06-24	6	24	2022	Caught on flight	20:50:00	39.9796	-75.2027	Martin Luther King Jr Dr, Philadelphia, PA, USA	PA	PA_Southeastern_PA	1.City or town park	Woody city park, old plane trees and grass by the river	22	No	Bioluminescent	J-shaped flash every 5 to 7 seconds	0	0	-	-	0	0	4.35	0	arthropod	NextSeq
FF254	Photinus pyralis	Photinus	Lampyrinae	M	Photinus pyralis M	Whole body	Pn._pyra._adult_male_whole_body	BBLa031	BBLa031.08	23	2022-06-24	6	24	2022	Caught on a leaf	21:15:00	39.9796	-75.2027	Martin Luther King Jr Dr, Philadelphia, PA, USA	PA	PA_Southeastern_PA	1.City or town park	Woody city park, old plane trees and grass by the river	22	No	Bioluminescent	J-shaped flash every 5 to 7 seconds	0	0	-	-	0	0	4.87	0	arthropod	NextSeq
FF255	Photuris lucicrescens	Photuris	Photurinae	F	Photuris lucicrescens F	Whole body	Pr._luci._adult_female_whole_body	BBLa033	BBLa033.10	12	2022-07-03	7	3	2022	Caught on leaf	22:00:00	40.0351	-75.2051	Wissahickon Valley park, Philadelphia, PA, USA	PA	PA_Southeastern_PA	3.Suburban park	Woody trail uphill, near river	27	No	Bioluminescent	1 flash every 1-2 seconds	0	0	-	-	485196	5.68592	35.2	13784	arthropod	NextSeq
FF256	Photinus pyralis	Photinus	Lampyrinae	M	Photinus pyralis M	Whole body	Pn._pyra._adult_male_whole_body	BBLa034	BBLa034.02	10	2022-07-08	7	8	2022	Caught on flight	20:30:00	39.9796	-75.2027	Martin Luther King Jr Dr, Philadelphia, PA, USA	PA	PA_Southeastern_PA	1.City or town park	Woody city park, old plane trees and grass by the river	28	No	Bioluminescent	J-shaped flash every 5 to 7 seconds	0	0	-	-	0	0	10.1	0	arthropod	NextSeq
FF257	Photuris hebes	Photuris	Photurinae	M	Photuris hebes M	Whole body	Pr._hebe._adult_male_whole_body	BBLa035	BBLa035.06	9	2022-07-15	7	15	2022	Caught on flight	23:00:00	43.1219	-73.3859	Scotch Hill Rd, Cambridge, NY, USA	NY	NY_Northeastern_NY	5.Mix of forest and meadow	Farm surrounded by fields, woods, cricks and ponds	21	No	Bioluminescent	1 travel-flash every 1-2 seconds	0	0	-	-	4.58704	0.661532	23.3	0.196868	arthropod	NextSeq
FF258	Photinus marginellus group	Photinus	Lampyrinae	M	Photinus marginellus group M	Whole body	Pn._marg._adult_male_whole_body	BBLa036	BBLa036.05	14	2022-07-16	7	16	2022	Caught on flight	21:10:00	43.1219	-73.3859	Scotch Hill Rd, Cambridge, NY, USA	NY	NY_Northeastern_NY	5.Mix of forest and meadow	Farm surrounded by fields, woods, cricks and ponds	25	No	Bioluminescent	Short yellow-orange flash every 2-4 seconds, flying very low	0	0	-	Barcoded with C11751FF/C12183 primers	1900.07	3.27877	10.2	186.281	arthropod	NextSeq
FF259	Photuris hebes	Photuris	Photurinae	M	Photuris hebes M	Whole body	Pr._hebe._adult_male_whole_body	BBLa038	BBLa038.06	8	2022-07-17	7	17	2022	Caught on flight	21:30:00	42.0504	-73.5196	Harlem Valley Rail Trail, Millerton, NY, USA	NY	NY_Southeastern_NY	5.Mix of forest and meadow	Woody trail in riparian valley, near swamp and rivers	23	No	Bioluminescent	1 travel-flash every 1-2 seconds	0	0	-	-	11.8822	1.0749	11.4	1.0423	arthropod	NextSeq
FF260	Photinus pyralis	Photinus	Lampyrinae	M	Photinus pyralis M	Whole body	Pn._pyra._adult_male_whole_body	BBLa043	BBLa043.07	21	2023-06-30	6	30	2023	Caught on flight	20:20:00	39.9796	-75.2027	Martin Luther King Jr Dr, Philadelphia, PA, USA	PA	PA_Southeastern_PA	1.City or town park	Woody city park, old plane trees and grass by the river	26	No	Bioluminescent	J-shaped flash every 5 to 7 seconds	0	0	-	-	0	0	5.64	0	arthropod	NextSeq
FF261	Photinus pyralis	Photinus	Lampyrinae	M	Photinus pyralis M	Whole body	Pn._pyra._adult_male_whole_body	BBLa043	BBLa043.08	21	2023-06-30	6	30	2023	Caught on flight	20:20:00	39.9796	-75.2027	Martin Luther King Jr Dr, Philadelphia, PA, USA	PA	PA_Southeastern_PA	1.City or town park	Woody city park, old plane trees and grass by the river	26	No	Bioluminescent	J-shaped flash every 5 to 7 seconds	0	0	-	-	4639.49	3.66647	0.27	17183.3	arthropod	NextSeq
FF262	Photinus pyralis	Photinus	Lampyrinae	M	Photinus pyralis M	Whole body	Pn._pyra._adult_male_whole_body	BBLa043	BBLa043.09	21	2023-06-30	6	30	2023	Caught on flight	20:20:00	39.9796	-75.2027	Martin Luther King Jr Dr, Philadelphia, PA, USA	PA	PA_Southeastern_PA	1.City or town park	Woody city park, old plane trees and grass by the river	26	No	Bioluminescent	J-shaped flash every 5 to 7 seconds	0	0	-	-	5.59663	0.747927	4.01	1.39567	arthropod	NextSeq
FF263	Photinus pyralis	Photinus	Lampyrinae	M	Photinus pyralis M	Whole body	Pn._pyra._adult_male_whole_body	BBLa043	BBLa043.10	21	2023-06-30	6	30	2023	Caught on flight	20:20:00	39.9796	-75.2027	Martin Luther King Jr Dr, Philadelphia, PA, USA	PA	PA_Southeastern_PA	1.City or town park	Woody city park, old plane trees and grass by the river	26	No	Bioluminescent	J-shaped flash every 5 to 7 seconds	0	0	-	-	11.8071	1.07214	5.62	2.10091	arthropod	NextSeq
FF264	Extraction blank	Extraction blank	Extraction blank	-	-	Extraction blank	-	-	-	-	-	-	-	-	-	-	-	-	-	-	-	-	-	-	-	-	-	-	-	-	-	0	0	0.093	0	blank	NextSeq
FF265	Photinus pyralis	Photinus	Lampyrinae	M	Photinus pyralis M	Whole body	Pn._pyra._adult_male_whole_body	BBLa043	BBLa043.04	21	2023-06-30	6	30	2023	Caught on flight	20:20:00	39.9796	-75.2027	Martin Luther King Jr Dr, Philadelphia, PA, USA	PA	PA_Southeastern_PA	1.City or town park	Woody city park, old plane trees and grass by the river	26	No	Bioluminescent	J-shaped flash every 5 to 7 seconds	0	0	-	-	6.60467	0.819851	15.6	0.423376	arthropod	NextSeq
FF266	Photinus pyralis	Photinus	Lampyrinae	M	Photinus pyralis M	Whole body	Pn._pyra._adult_male_whole_body	BBLa043	BBLa043.05	21	2023-06-30	6	30	2023	Caught on flight	20:20:00	39.9796	-75.2027	Martin Luther King Jr Dr, Philadelphia, PA, USA	PA	PA_Southeastern_PA	1.City or town park	Woody city park, old plane trees and grass by the river	26	No	Bioluminescent	J-shaped flash every 5 to 7 seconds	0	0	-	-	0	0	11.4	0	arthropod	NextSeq
FF267	Photinus pyralis	Photinus	Lampyrinae	M	Photinus pyralis M	Whole body	Pn._pyra._adult_male_whole_body	BBLa043	BBLa043.06	21	2023-06-30	6	30	2023	Caught on flight	20:20:00	39.9796	-75.2027	Martin Luther King Jr Dr, Philadelphia, PA, USA	PA	PA_Southeastern_PA	1.City or town park	Woody city park, old plane trees and grass by the river	26	No	Bioluminescent	J-shaped flash every 5 to 7 seconds	0	0	-	-	8.92493	0.950605	8.67	1.0294	arthropod	NextSeq
FF268	Photinus pyralis	Photinus	Lampyrinae	M	Photinus pyralis M	Whole body	Pn._pyra._adult_male_whole_body	BBLa043	BBLa043.11	21	2023-06-30	6	30	2023	Caught on flight	20:20:00	39.9796	-75.2027	Martin Luther King Jr Dr, Philadelphia, PA, USA	PA	PA_Southeastern_PA	1.City or town park	Woody city park, old plane trees and grass by the river	26	No	Bioluminescent	J-shaped flash every 5 to 7 seconds	0	0	-	-	5.47895	0.738697	8.54	0.641563	arthropod	NextSeq
FF269	Photinus pyralis	Photinus	Lampyrinae	M	Photinus pyralis M	Whole body	Pn._pyra._adult_male_whole_body	BBLa043	BBLa043.12	21	2023-06-30	6	30	2023	Caught on flight	20:20:00	39.9796	-75.2027	Martin Luther King Jr Dr, Philadelphia, PA, USA	PA	PA_Southeastern_PA	1.City or town park	Woody city park, old plane trees and grass by the river	26	No	Bioluminescent	J-shaped flash every 5 to 7 seconds	0	0	-	-	11.0376	1.04287	5.14	2.14739	arthropod	NextSeq
FF270	Photinus pyralis	Photinus	Lampyrinae	M	Photinus pyralis M	Whole body	Pn._pyra._adult_male_whole_body	BBLa043	BBLa043.13	21	2023-06-30	6	30	2023	Caught on flight	20:20:00	39.9796	-75.2027	Martin Luther King Jr Dr, Philadelphia, PA, USA	PA	PA_Southeastern_PA	1.City or town park	Woody city park, old plane trees and grass by the river	26	No	Bioluminescent	J-shaped flash every 5 to 7 seconds	0	0	-	-	13.446	1.12859	8.83	1.52277	arthropod	NextSeq
FF271	Photinus pyralis	Photinus	Lampyrinae	M	Photinus pyralis M	Whole body	Pn._pyra._adult_male_whole_body	BBLa043	BBLa043.14	21	2023-06-30	6	30	2023	Caught on flight	20:20:00	39.9796	-75.2027	Martin Luther King Jr Dr, Philadelphia, PA, USA	PA	PA_Southeastern_PA	1.City or town park	Woody city park, old plane trees and grass by the river	26	No	Bioluminescent	J-shaped flash every 5 to 7 seconds	0	0	-	-	4.8135	0.682461	7.92	0.607765	arthropod	NextSeq
FF272	Photinus pyralis	Photinus	Lampyrinae	M	Photinus pyralis M	Whole body	Pn._pyra._adult_male_whole_body	BBLa043	BBLa043.15	21	2023-06-30	6	30	2023	Caught on flight	20:20:00	39.9796	-75.2027	Martin Luther King Jr Dr, Philadelphia, PA, USA	PA	PA_Southeastern_PA	1.City or town park	Woody city park, old plane trees and grass by the river	26	No	Bioluminescent	J-shaped flash every 5 to 7 seconds	0	0	-	-	0	0	8.96	0	arthropod	NextSeq
FF273	Photinus pyralis	Photinus	Lampyrinae	M	Photinus pyralis M	Whole body	Pn._pyra._adult_male_whole_body	BBLa043	BBLa043.16	21	2023-06-30	6	30	2023	Caught on flight	20:20:00	39.9796	-75.2027	Martin Luther King Jr Dr, Philadelphia, PA, USA	PA	PA_Southeastern_PA	1.City or town park	Woody city park, old plane trees and grass by the river	26	No	Bioluminescent	J-shaped flash every 5 to 7 seconds	0	0	-	-	767.338	2.88499	7.32	104.828	arthropod	NextSeq
FF274	Photinus pyralis	Photinus	Lampyrinae	M	Photinus pyralis M	Whole body	Pn._pyra._adult_male_whole_body	BBLa047	BBLa047.01	5	2023-07-31	7	31	2023	Caught on flight	20:50:00	37.4986	-79.7639	Beaver Dam Rd, Buchanan, VA, USA	VA	VA_Western_VA	5.Mix of forest and meadow	Side of road surrounded by farmlands	26	No	Bioluminescent	J-shaped flash every 5 to 7 seconds	0	0	-	-	81.2596	1.90987	6.16	13.1915	arthropod	NextSeq
FF275	Photinus pyralis	Photinus	Lampyrinae	M	Photinus pyralis M	Whole body	Pn._pyra._adult_male_whole_body	BBLa047	BBLa047.02	5	2023-07-31	7	31	2023	Caught on flight	20:50:00	37.4986	-79.7639	Beaver Dam Rd, Buchanan, VA, USA	VA	VA_Western_VA	5.Mix of forest and meadow	Side of road surrounded by farmlands	26	No	Bioluminescent	J-shaped flash every 5 to 7 seconds	0	0	-	-	209.131	2.32042	16.8	12.4483	arthropod	NextSeq
FF276	Photinus pyralis	Photinus	Lampyrinae	M	Photinus pyralis M	Whole body	Pn._pyra._adult_male_whole_body	BBLa047	BBLa047.03	5	2023-07-31	7	31	2023	Caught on flight	20:50:00	37.4986	-79.7639	Beaver Dam Rd, Buchanan, VA, USA	VA	VA_Western_VA	5.Mix of forest and meadow	Side of road surrounded by farmlands	26	No	Bioluminescent	J-shaped flash every 5 to 7 seconds	0	0	-	-	1638.15	3.21435	13.1	125.05	arthropod	NextSeq
FF277	Photinus pyralis	Photinus	Lampyrinae	M	Photinus pyralis M	Whole body	Pn._pyra._adult_male_whole_body	BBLa047	BBLa047.04	5	2023-07-31	7	31	2023	Caught on flight	20:50:00	37.4986	-79.7639	Beaver Dam Rd, Buchanan, VA, USA	VA	VA_Western_VA	5.Mix of forest and meadow	Side of road surrounded by farmlands	26	No	Bioluminescent	J-shaped flash every 5 to 7 seconds	0	0	-	-	1.1166	0.0478976	6.2	0.180097	arthropod	NextSeq
FF278	Photinus pyralis	Photinus	Lampyrinae	F	Photinus pyralis F	Whole body	Pn._pyra._adult_female_whole_body	BBLa049	BBLa049.01	11	2023-08-01	8	1	2023	Caught on flight	20:45:00	36.0548	-85.2262	US-70N, Monterey, TN, USA	TN	TN_Central_TN	6.Forest	Woods with clearcuts	25	No	Bioluminescent	Single flash pattern every 2.5-5 seconds	0	0	-	-	367.461	2.56521	16.9	21.7433	arthropod	NextSeq
FF279	Photinus pyralis	Photinus	Lampyrinae	F	Photinus pyralis F	Whole body	Pn._pyra._adult_female_whole_body	BBLa049	BBLa049.02	11	2023-08-01	8	1	2023	Caught on flight	20:45:00	36.0548	-85.2262	US-70N, Monterey, TN, USA	TN	TN_Central_TN	6.Forest	Woods with clearcuts	25	No	Bioluminescent	Single flash pattern every 2.5-5 seconds	0	0	-	-	116.443	2.06611	33.1	3.51791	arthropod	NextSeq
FF280	Extraction blank	Extraction blank	Extraction blank	-	-	Extraction blank	-	-	-	-	-	-	-	-	-	-	-	-	-	-	-	-	-	-	-	-	-	-	-	-	-	0	0	0	0	blank	NextSeq
FF281	Photinus pyralis	Photinus	Lampyrinae	M	Photinus pyralis M	Whole body	Pn._pyra._adult_male_whole_body	BBLa049	BBLa049.05	11	2023-08-01	8	1	2023	Caught on flight	20:45:00	36.0548	-85.2262	US-70N, Monterey, TN, USA	TN	TN_Central_TN	6.Forest	Woods with clearcuts	25	No	Bioluminescent	J-shaped flash every 5 to 7 seconds	0	0	-	-	0	0	5.54	0	arthropod	NextSeq
FF282	Photinus pyralis	Photinus	Lampyrinae	M	Photinus pyralis M	Whole body	Pn._pyra._adult_male_whole_body	BBLa049	BBLa049.06	11	2023-08-01	8	1	2023	Caught on flight	20:45:00	36.0548	-85.2262	US-70N, Monterey, TN, USA	TN	TN_Central_TN	6.Forest	Woods with clearcuts	25	No	Bioluminescent	J-shaped flash every 5 to 7 seconds	0	0	-	-	44.2662	1.64607	14.9	2.97089	arthropod	NextSeq
FF283	Photinus pyralis	Photinus	Lampyrinae	M	Photinus pyralis M	Whole body	Pn._pyra._adult_male_whole_body	BBLa049	BBLa049.07	11	2023-08-01	8	1	2023	Caught on flight	20:45:00	36.0548	-85.2262	US-70N, Monterey, TN, USA	TN	TN_Central_TN	6.Forest	Woods with clearcuts	25	No	Bioluminescent	J-shaped flash every 5 to 7 seconds	0	0	-	-	4.48646	0.651904	21.1	0.212629	arthropod	NextSeq
FF284	Photinus pyralis	Photinus	Lampyrinae	M	Photinus pyralis M	Whole body	Pn._pyra._adult_male_whole_body	BBLa049	BBLa049.08	11	2023-08-01	8	1	2023	Caught on flight	20:45:00	36.0548	-85.2262	US-70N, Monterey, TN, USA	TN	TN_Central_TN	6.Forest	Woods with clearcuts	25	No	Bioluminescent	J-shaped flash every 5 to 7 seconds	0	0	-	-	11.3897	1.05651	3.29	3.46193	arthropod	NextSeq
FF285	Photinus pyralis	Photinus	Lampyrinae	M	Photinus pyralis M	Whole body	Pn._pyra._adult_male_whole_body	BBLa049	BBLa049.09	11	2023-08-01	8	1	2023	Caught on flight	20:45:00	36.0548	-85.2262	US-70N, Monterey, TN, USA	TN	TN_Central_TN	6.Forest	Woods with clearcuts	25	No	Bioluminescent	J-shaped flash every 5 to 7 seconds	0	0	-	-	45.8967	1.66178	1.58	29.0485	arthropod	NextSeq
FF286	Photinus pyralis	Photinus	Lampyrinae	M	Photinus pyralis M	Whole body	Pn._pyra._adult_male_whole_body	BBLa049	BBLa049.10	11	2023-08-01	8	1	2023	Caught on flight	20:45:00	36.0548	-85.2262	US-70N, Monterey, TN, USA	TN	TN_Central_TN	6.Forest	Woods with clearcuts	25	No	Bioluminescent	J-shaped flash every 5 to 7 seconds	0	0	-	-	4.9462	0.694271	4.2	1.17767	arthropod	NextSeq
FF287	Photinus pyralis	Photinus	Lampyrinae	M	Photinus pyralis M	Whole body	Pn._pyra._adult_male_whole_body	Pn.p.M.A.1	Pn.p.M.A.01	1	2023-07-05	7	5	2023	NA	21:00:00	40.9604	-77.0074	Dieffenderfer Rd, Lewisburg, PA, USA	PA	PA_Central_PA	5.Mix of forest and meadow	Mix of forest and meadow	26	Yes	Bioluminescent	NA	0	0	-	-	6.50442	0.813209	2.12	3.06812	arthropod	NextSeq
FF288	Photinus pyralis	Photinus	Lampyrinae	M	Photinus pyralis M	Whole body	Pn._pyra._adult_male_whole_body	Pn.p.M.A.10	Pn.p.M.A.10	1	2023-07-11	7	11	2023	NA	21:00:00	40.9604	-77.0074	Dieffenderfer Rd, Lewisburg, PA, USA	PA	PA_Central_PA	5.Mix of forest and meadow	Mix of forest and meadow	23	No	Bioluminescent	NA	0	0	-	-	4.21505	0.624803	6.43	0.655529	arthropod	NextSeq
FF289	Photinus pyralis	Photinus	Lampyrinae	M	Photinus pyralis M	Whole body	Pn._pyra._adult_male_whole_body	Pn.p.M.A.11	Pn.p.M.A.11	1	2023-07-11	7	11	2023	NA	21:00:00	40.9604	-77.0074	Dieffenderfer Rd, Lewisburg, PA, USA	PA	PA_Central_PA	5.Mix of forest and meadow	Mix of forest and meadow	23	No	Bioluminescent	NA	0	0	-	-	0	0	4.9	0	arthropod	NextSeq
FF290	Photinus pyralis	Photinus	Lampyrinae	M	Photinus pyralis M	Whole body	Pn._pyra._adult_male_whole_body	Pn.p.M.A.14.1	Pn.p.M.A.14.1	1	2023-07-10	7	10	2023	NA	21:00:00	40.9565	-76.8838	Dent Dr, Lewisburg, PA, USA	PA	PA_Central_PA	1.City or town park	City or town park	20	No	Bioluminescent	NA	0	0	-	-	0	0	1.98	0	arthropod	NextSeq
FF291	Photinus pyralis	Photinus	Lampyrinae	M	Photinus pyralis M	Whole body	Pn._pyra._adult_male_whole_body	Pn.p.M.A.14.2	Pn.p.M.A.14.2	1	2023-07-10	7	10	2023	NA	21:00:00	40.9565	-76.8838	Dent Dr, Lewisburg, PA, USA	PA	PA_Central_PA	1.City or town park	City or town park	20	No	Bioluminescent	NA	0	0	-	-	0	0	4.92	0	arthropod	NextSeq
FF292	Photinus pyralis	Photinus	Lampyrinae	M	Photinus pyralis M	Whole body	Pn._pyra._adult_male_whole_body	Pn.p.M.A.15.1	Pn.p.M.A.15.1	1	2023-07-13	7	13	2023	NA	21:00:00	40.9604	-77.0074	Dieffenderfer Rd, Lewisburg, PA, USA	PA	PA_Central_PA	5.Mix of forest and meadow	Mix of forest and meadow	26	No	Bioluminescent	NA	0	0	-	-	3150.47	3.49838	6.72	468.82	arthropod	NextSeq
FF293	Photinus pyralis	Photinus	Lampyrinae	M	Photinus pyralis M	Whole body	Pn._pyra._adult_male_whole_body	Pn.p.M.A.15.2	Pn.p.M.A.15.2	1	2023-07-13	7	13	2023	NA	21:00:00	40.9604	-77.0074	Dieffenderfer Rd, Lewisburg, PA, USA	PA	PA_Central_PA	5.Mix of forest and meadow	Mix of forest and meadow	27	No	Bioluminescent	NA	0	0	-	-	691.179	2.83959	3.71	186.302	arthropod	NextSeq
FF294	Photinus pyralis	Photinus	Lampyrinae	M	Photinus pyralis M	Whole body	Pn._pyra._adult_male_whole_body	Pn.p.M.A.2	Pn.p.M.A.02	1	2023-07-05	7	5	2023	NA	21:00:00	40.9604	-77.0074	Dieffenderfer Rd, Lewisburg, PA, USA	PA	PA_Central_PA	5.Mix of forest and meadow	Mix of forest and meadow	26	Yes	Bioluminescent	NA	0	0	-	-	14.5098	1.16166	3.18	4.56283	arthropod	NextSeq
FF295	Photinus pyralis	Photinus	Lampyrinae	M	Photinus pyralis M	Whole body	Pn._pyra._adult_male_whole_body	Pn.p.M.A.3.1	Pn.p.M.A.03.1	1	2023-07-05	7	5	2023	NA	21:00:00	40.9604	-77.0074	Dieffenderfer Rd, Lewisburg, PA, USA	PA	PA_Central_PA	5.Mix of forest and meadow	Mix of forest and meadow	26	Yes	Bioluminescent	NA	0	0	-	-	0	0	3.32	0	arthropod	NextSeq
FF296	Extraction blank	Extraction blank	Extraction blank	-	-	Extraction blank	-	-	-	-	-	-	-	-	-	-	-	-	-	-	-	-	-	-	-	-	-	-	-	-	-	0	0	0	0	blank	NextSeq
FF297	Photinus pyralis	Photinus	Lampyrinae	M	Photinus pyralis M	Whole body	Pn._pyra._adult_male_whole_body	Pn.p.M.A.3.2	Pn.p.M.A.03.2	1	2023-07-10	7	10	2023	NA	21:00:00	41.0187	-76.7462	Mexico Rd, Milton, PA, USA	PA	PA_Central_PA	6.Forest	Forest	20	No	Bioluminescent	NA	0	0	-	-	0	0	8.3	0	arthropod	NextSeq
FF298	Photinus pyralis	Photinus	Lampyrinae	M	Photinus pyralis M	Whole body	Pn._pyra._adult_male_whole_body	Pn.p.M.A.4	Pn.p.M.A.04	1	2023-07-10	7	10	2023	NA	21:00:00	41.0187	-76.7462	Mexico Rd, Milton, PA, USA	PA	PA_Central_PA	6.Forest	Forest	20	No	Bioluminescent	NA	0	0	-	-	0	0	4.99	0	arthropod	NextSeq
FF299	Photinus pyralis	Photinus	Lampyrinae	M	Photinus pyralis M	Whole body	Pn._pyra._adult_male_whole_body	Pn.p.M.A.6	Pn.p.M.A.06	1	2023-07-11	7	11	2023	NA	21:00:00	40.9604	-77.0074	Dieffenderfer Rd, Lewisburg, PA, USA	PA	PA_Central_PA	5.Mix of forest and meadow	Mix of forest and meadow	23	No	Bioluminescent	NA	0	0	-	-	0	0	5.08	0	arthropod	NextSeq
FF300	Photinus pyralis	Photinus	Lampyrinae	M	Photinus pyralis M	Whole body	Pn._pyra._adult_male_whole_body	Pn.p.M.A.7	Pn.p.M.A.07	1	2023-07-11	7	11	2023	NA	21:00:00	40.9604	-77.0074	Dieffenderfer Rd, Lewisburg, PA, USA	PA	PA_Central_PA	5.Mix of forest and meadow	Mix of forest and meadow	23	No	Bioluminescent	NA	0	0	-	-	5325.42	3.72635	15.3	348.067	arthropod	NextSeq
FF301	Photinus pyralis	Photinus	Lampyrinae	M	Photinus pyralis M	Whole body	Pn._pyra._adult_male_whole_body	Pn.p.M.A.8	Pn.p.M.A.08	1	2023-07-11	7	11	2023	NA	21:00:00	40.9604	-77.0074	Dieffenderfer Rd, Lewisburg, PA, USA	PA	PA_Central_PA	5.Mix of forest and meadow	Mix of forest and meadow	23	No	Bioluminescent	NA	0	0	-	-	0	0	8.66	0	arthropod	NextSeq
FF302	Photinus pyralis	Photinus	Lampyrinae	M	Photinus pyralis M	Whole body	Pn._pyra._adult_male_whole_body	Pn.p.M.A.9	Pn.p.M.A.09	1	2023-07-11	7	11	2023	NA	21:00:00	40.9604	-77.0074	Dieffenderfer Rd, Lewisburg, PA, USA	PA	PA_Central_PA	5.Mix of forest and meadow	Mix of forest and meadow	23	No	Bioluminescent	NA	0	0	-	-	0	0	10.4	0	arthropod	NextSeq
FF303	Photinus pyralis	Photinus	Lampyrinae	M	Photinus pyralis M	Whole body	Pn._pyra._adult_male_whole_body	Pn.p.M.IA.1	Pn.p.M.IA.01	1	2023-07-10	7	10	2023	NA	21:00:00	41.0187	-76.7462	Mexico Rd, Milton, PA, USA	PA	PA_Central_PA	6.Forest	Forest	20	No	Bioluminescent	NA	0	0	-	-	8.90555	0.949661	7.08	1.25785	arthropod	NextSeq
FF304	Photinus pyralis	Photinus	Lampyrinae	M	Photinus pyralis M	Whole body	Pn._pyra._adult_male_whole_body	Pn.p.M.IA.4	Pn.p.M.IA.04	1	2023-07-11	7	11	2023	NA	21:00:00	40.9604	-77.0074	Dieffenderfer Rd, Lewisburg, PA, USA	PA	PA_Central_PA	5.Mix of forest and meadow	Mix of forest and meadow	23	No	Bioluminescent	NA	0	0	-	-	0	0	6.59	0	arthropod	NextSeq
FF305	Photinus pyralis	Photinus	Lampyrinae	M	Photinus pyralis M	Whole body	Pn._pyra._adult_male_whole_body	Pn.p.M.IA.5	Pn.p.M.IA.05	1	2023-07-11	7	11	2023	NA	21:00:00	40.9604	-77.0074	Dieffenderfer Rd, Lewisburg, PA, USA	PA	PA_Central_PA	5.Mix of forest and meadow	Mix of forest and meadow	23	No	Bioluminescent	NA	0	0	-	-	0	0	15.9	0	arthropod	NextSeq
FF306	Photinus pyralis	Photinus	Lampyrinae	M	Photinus pyralis M	Whole body	Pn._pyra._adult_male_whole_body	Pn.p.M.IA.6	Pn.p.M.IA.06	1	2023-07-13	7	13	2023	NA	21:00:00	40.9604	-77.0074	Dieffenderfer Rd, Lewisburg, PA, USA	PA	PA_Central_PA	5.Mix of forest and meadow	Mix of forest and meadow	28	No	Bioluminescent	NA	0	0	-	-	8.4081	0.924698	8.23	1.02164	arthropod	NextSeq
FF307	Photinus pyralis	Photinus	Lampyrinae	M	Photinus pyralis M	Whole body	Pn._pyra._adult_male_whole_body	Pn.p.M.IA.7	Pn.p.M.IA.07	1	2023-07-13	7	13	2023	NA	21:00:00	40.9604	-77.0074	Dieffenderfer Rd, Lewisburg, PA, USA	PA	PA_Central_PA	5.Mix of forest and meadow	Mix of forest and meadow	29	No	Bioluminescent	NA	0	0	-	-	3.75401	0.574495	11.7	0.320856	arthropod	NextSeq
FF308	Photinus pyralis	Photinus	Lampyrinae	M	Photinus pyralis M	Whole body	Pn._pyra._adult_male_whole_body	Pn.p.M.IA.9	Pn.p.M.IA.09	1	2023-07-18	7	18	2023	NA	21:00:00	41.0187	-76.7462	Mexico Rd, Milton, PA, USA	PA	PA_Central_PA	6.Forest	Forest	21	No	Bioluminescent	NA	0	0	-	-	52.3884	1.71924	5.12	10.2321	arthropod	NextSeq
FF309	Photinus scintillans	Photinus	Lampyrinae	F	Photinus scintillans F	Whole body	Pn._scin._adult_female_whole_body	Pn.s.F.A.3.1	Pn.s.F.A.03.1	1	2023-07-10	7	10	2023	NA	21:00:00	41.0187	-76.7462	Mexico Rd, Milton, PA, USA	PA	PA_Central_PA	6.Forest	Forest	20	No	Bioluminescent	NA	0	0	-	Barcoded with SauronS878/jgHCO2183 primers	364.006	2.56111	30	12.1335	arthropod	NextSeq
FF310	Photinus scintillans	Photinus	Lampyrinae	F	Photinus scintillans F	Whole body	Pn._scin._adult_female_whole_body	Pn.s.F.A.3.2	Pn.s.F.A.03.2	1	2023-07-10	7	10	2023	NA	21:00:00	41.0187	-76.7462	Mexico Rd, Milton, PA, USA	PA	PA_Central_PA	6.Forest	Forest	20	No	Bioluminescent	NA	0	0	-	Barcoded with SauronS878/jgHCO2183 primers	10988.7	4.04094	36.8	298.605	arthropod	NextSeq
FF311	Photinus scintillans	Photinus	Lampyrinae	F	Photinus scintillans F	Whole body	Pn._scin._adult_female_whole_body	Pn.s.F.A.4	Pn.s.F.A.04	1	2023-07-13	7	13	2023	NA	21:00:00	40.9604	-77.0074	Dieffenderfer Rd, Lewisburg, PA, USA	PA	PA_Central_PA	5.Mix of forest and meadow	Mix of forest and meadow	25	No	Bioluminescent	NA	0	0	-	Barcoded with LCO1490/HCO2198 primers	300.034	2.47717	38.2	7.8543	arthropod	NextSeq
FF312	Extraction blank	Extraction blank	Extraction blank	-	-	Extraction blank	-	-	-	-	-	-	-	-	-	-	-	-	-	-	-	-	-	-	-	-	-	-	-	-	-	0	0	0	0	blank	NextSeq
FF313	Photinus scintillans	Photinus	Lampyrinae	F	Photinus scintillans F	Whole body	Pn._scin._adult_female_whole_body	Pn.s.F.A.4.1	Pn.s.F.A.04.1	1	2023-07-11	7	11	2023	NA	21:00:00	40.9604	-77.0074	Dieffenderfer Rd, Lewisburg, PA, USA	PA	PA_Central_PA	5.Mix of forest and meadow	Mix of forest and meadow	23	No	Bioluminescent	NA	0	0	-	Barcoded with SauronS878/jgHCO2183 primers	992.631	2.99679	39.5	25.1299	arthropod	NextSeq
FF314	Photinus scintillans	Photinus	Lampyrinae	F	Photinus scintillans F	Whole body	Pn._scin._adult_female_whole_body	Pn.s.F.A.4.2	Pn.s.F.A.04.2	1	2023-07-11	7	11	2023	NA	21:00:00	40.9604	-77.0074	Dieffenderfer Rd, Lewisburg, PA, USA	PA	PA_Central_PA	5.Mix of forest and meadow	Mix of forest and meadow	23	No	Bioluminescent	NA	0	0	-	Barcoded with LCO1490/HCO2198 primers	11.9579	1.07765	37.2	0.321449	arthropod	NextSeq
FF315	Photinus scintillans	Photinus	Lampyrinae	M	Photinus scintillans M	Whole body	Pn._scin._adult_male_whole_body	Pn.s.M.A.1	Pn.s.M.A.01	1	2023-07-05	7	5	2023	NA	21:00:00	40.9604	-77.0074	Dieffenderfer Rd, Lewisburg, PA, USA	PA	PA_Central_PA	5.Mix of forest and meadow	Mix of forest and meadow	26	Yes	Bioluminescent	NA	0	0	-	Barcoded with SauronS878/jgHCO2183 primers	0	0	8.82	0	arthropod	NextSeq
FF316	Photinus scintillans	Photinus	Lampyrinae	M	Photinus scintillans M	Whole body	Pn._scin._adult_male_whole_body	Pn.s.M.A.10	Pn.s.M.A.10	1	2023-07-10	7	10	2023	NA	21:00:00	41.0187	-76.7462	Mexico Rd, Milton, PA, USA	PA	PA_Central_PA	6.Forest	Forest	20	No	Bioluminescent	NA	0	0	-	Barcoded with SauronS878/jgHCO2183 primers	3.06681	0.486686	12.9	0.237737	arthropod	NextSeq
FF317	Photinus scintillans	Photinus	Lampyrinae	M	Photinus scintillans M	Whole body	Pn._scin._adult_male_whole_body	Pn.s.M.A.12	Pn.s.M.A.12	1	2023-07-10	7	10	2023	NA	21:00:00	41.0187	-76.7462	Mexico Rd, Milton, PA, USA	PA	PA_Central_PA	6.Forest	Forest	20	No	Bioluminescent	NA	0	0	-	Barcoded with SauronS878/jgHCO2183 primers	5.6722	0.753752	19.9	0.285035	arthropod	NextSeq
FF318	Photinus scintillans	Photinus	Lampyrinae	M	Photinus scintillans M	Whole body	Pn._scin._adult_male_whole_body	Pn.s.M.A.14	Pn.s.M.A.14	1	2023-07-11	7	11	2023	NA	21:00:00	40.9604	-77.0074	Dieffenderfer Rd, Lewisburg, PA, USA	PA	PA_Central_PA	5.Mix of forest and meadow	Mix of forest and meadow	23	No	Bioluminescent	NA	0	0	-	Barcoded with SauronS878/jgHCO2183 primers	17.2102	1.23579	16.6	1.03676	arthropod	NextSeq
FF319	Photinus scintillans	Photinus	Lampyrinae	M	Photinus scintillans M	Whole body	Pn._scin._adult_male_whole_body	Pn.s.M.A.2	Pn.s.M.A.02	1	2023-07-05	7	5	2023	NA	21:00:00	40.9604	-77.0074	Dieffenderfer Rd, Lewisburg, PA, USA	PA	PA_Central_PA	5.Mix of forest and meadow	Mix of forest and meadow	26	Yes	Bioluminescent	NA	0	0	-	Barcoded with SauronS878/jgHCO2183 primers	0	0	16.7	0	arthropod	NextSeq
FF320	Photinus scintillans	Photinus	Lampyrinae	M	Photinus scintillans M	Whole body	Pn._scin._adult_male_whole_body	Pn.s.M.A.5	Pn.s.M.A.05	1	2023-07-06	7	6	2023	NA	21:00:00	40.9639	-76.9024	N 15th St, Lewsiburg, PA, USA	PA	PA_Central_PA	3.Suburban park	Suburban park	21	Yes	Bioluminescent	NA	0	0	-	Barcoded with SauronS878/jgHCO2183 primers	38.5547	1.58608	13.5	2.8559	arthropod	NextSeq
FF321	Photinus scintillans	Photinus	Lampyrinae	M	Photinus scintillans M	Whole body	Pn._scin._adult_male_whole_body	Pn.s.M.A.6	Pn.s.M.A.06	1	2023-07-06	7	6	2023	NA	21:00:00	40.9639	-76.9024	N 15th St, Lewsiburg, PA, USA	PA	PA_Central_PA	3.Suburban park	Suburban park	21	Yes	Bioluminescent	NA	0	0	-	Barcoded with SauronS878/jgHCO2183 primers	1645.13	3.2162	18.7	87.9747	arthropod	NextSeq
FF322	Photinus scintillans	Photinus	Lampyrinae	M	Photinus scintillans M	Whole body	Pn._scin._adult_male_whole_body	Pn.s.M.A.7	Pn.s.M.A.07	1	2023-07-10	7	10	2023	NA	21:00:00	41.0187	-76.7462	Mexico Rd, Milton, PA, USA	PA	PA_Central_PA	6.Forest	Forest	20	No	Bioluminescent	NA	0	0	-	Barcoded with SauronS878/jgHCO2183 primers	327.664	2.51543	11.1	29.5193	arthropod	NextSeq
FF323	Photinus scintillans	Photinus	Lampyrinae	M	Photinus scintillans M	Whole body	Pn._scin._adult_male_whole_body	Pn.s.M.A.8	Pn.s.M.A.08	1	2023-07-10	7	10	2023	NA	21:00:00	41.0187	-76.7462	Mexico Rd, Milton, PA, USA	PA	PA_Central_PA	6.Forest	Forest	20	No	Bioluminescent	NA	0	0	-	Barcoded with SauronS878/jgHCO2183 primers	2.20818	0.344034	6.88	0.320956	arthropod	NextSeq
FF324	Photinus scintillans	Photinus	Lampyrinae	M	Photinus scintillans M	Whole body	Pn._scin._adult_male_whole_body	Pn.s.M.A.9	Pn.s.M.A.09	1	2023-07-10	7	10	2023	NA	21:00:00	41.0187	-76.7462	Mexico Rd, Milton, PA, USA	PA	PA_Central_PA	6.Forest	Forest	20	No	Bioluminescent	NA	0	0	-	Barcoded with SauronS878/jgHCO2183 primers	3012.61	3.47894	11	273.874	arthropod	NextSeq
FF325	Photuris versicolor group	Photuris	Photurinae	F	Photuris versicolor group F	Whole body	Pr._vers._adult_female_whole_body	Pr.v.F.A.1	Pr.v.F.A.01	1	2023-07-10	7	10	2023	NA	21:30:00	41.0187	-76.7462	Mexico Rd, Milton, PA, USA	PA	PA_Central_PA	6.Forest	Forest	20	No	Bioluminescent	NA	0	0	-	-	4699.04	3.67201	24	195.793	arthropod	NextSeq
FF326	Photuris versicolor group	Photuris	Photurinae	F	Photuris versicolor group F	Whole body	Pr._vers._adult_female_whole_body	Pr.v.F.A.3	Pr.v.F.A.03	1	2023-07-11	7	11	2023	NA	21:30:00	40.9604	-77.0074	Dieffenderfer Rd, Lewisburg, PA, USA	PA	PA_Central_PA	5.Mix of forest and meadow	Mix of forest and meadow	23	No	Bioluminescent	NA	0	0	-	-	10911.4	4.03788	36	303.094	arthropod	NextSeq
FF327	Photuris versicolor group	Photuris	Photurinae	F	Photuris versicolor group F	Whole body	Pr._vers._adult_female_whole_body	Pr.v.F.A.4	Pr.v.F.A.04	1	2023-07-11	7	11	2023	NA	21:30:00	40.9604	-77.0074	Dieffenderfer Rd, Lewisburg, PA, USA	PA	PA_Central_PA	5.Mix of forest and meadow	Mix of forest and meadow	23	No	Bioluminescent	NA	0	0	-	-	3.9581e+06	6.59749	35.1	112766	arthropod	NextSeq
FF328	Extraction blank	Extraction blank	Extraction blank	-	-	Extraction blank	-	-	-	-	-	-	-	-	-	-	-	-	-	-	-	-	-	-	-	-	-	-	-	-	-	0	0	0	0	blank	NextSeq
FF329	Photuris versicolor group	Photuris	Photurinae	M	Photuris versicolor group M	Whole body	Pr._vers._adult_male_whole_body	Pr.v.M.A.1	Pr.v.M.A.01	1	2023-07-06	7	6	2023	NA	21:30:00	40.9639	-76.9024	N 15th St, Lewsiburg, PA, USA	PA	PA_Central_PA	3.Suburban park	Suburban park	21	Yes	Bioluminescent	NA	0	0	-	-	3.70659e+06	6.56897	20.2	183495	arthropod	NextSeq
FF330	Photuris versicolor group	Photuris	Photurinae	M	Photuris versicolor group M	Whole body	Pr._vers._adult_male_whole_body	Pr.v.M.A.2	Pr.v.M.A.02	1	2023-07-10	7	10	2023	NA	21:30:00	41.0187	-76.7462	Mexico Rd, Milton, PA, USA	PA	PA_Central_PA	6.Forest	Forest	20	No	Bioluminescent	NA	0	0	-	-	5.112e+08	8.70859	27.3	1.87253e+07	arthropod	NextSeq
FF331	Photuris versicolor group	Photuris	Photurinae	M	Photuris versicolor group M	Whole body	Pr._vers._adult_male_whole_body	Pr.v.M.A.3	Pr.v.M.A.03	1	2023-07-10	7	10	2023	NA	21:30:00	41.0187	-76.7462	Mexico Rd, Milton, PA, USA	PA	PA_Central_PA	6.Forest	Forest	20	No	Bioluminescent	NA	0	0	-	-	3.7579e+08	8.57495	22.4	1.67764e+07	arthropod	NextSeq
FF332	Photuris versicolor group	Photuris	Photurinae	M	Photuris versicolor group M	Whole body	Pr._vers._adult_male_whole_body	Pr.v.M.A.4	Pr.v.M.A.04	1	2023-07-10	7	10	2023	NA	21:30:00	41.0187	-76.7462	Mexico Rd, Milton, PA, USA	PA	PA_Central_PA	6.Forest	Forest	20	No	Bioluminescent	NA	0	0	-	-	159864	5.20375	22.5	7105.05	arthropod	NextSeq
FF333	Photuris versicolor group	Photuris	Photurinae	M	Photuris versicolor group M	Whole body	Pr._vers._adult_male_whole_body	Pr.v.M.A.5	Pr.v.M.A.05	1	2023-07-10	7	10	2023	NA	21:30:00	41.0187	-76.7462	Mexico Rd, Milton, PA, USA	PA	PA_Central_PA	6.Forest	Forest	20	No	Bioluminescent	NA	0	0	-	-	6647.37	3.82265	25.5	260.681	arthropod	NextSeq
FF334	Photuris versicolor group	Photuris	Photurinae	M	Photuris versicolor group M	Whole body	Pr._vers._adult_male_whole_body	Pr.v.M.A.6	Pr.v.M.A.06	1	2023-07-11	7	11	2023	NA	21:30:00	40.9604	-77.0074	Dieffenderfer Rd, Lewisburg, PA, USA	PA	PA_Central_PA	5.Mix of forest and meadow	Mix of forest and meadow	23	No	Bioluminescent	NA	0	0	-	-	1.99636e+08	8.30024	30.9	6.46071e+06	arthropod	NextSeq
FF335	Photuris versicolor group	Photuris	Photurinae	M	Photuris versicolor group M	Whole body	Pr._vers._adult_male_whole_body	Pr.v.M.A.7	Pr.v.M.A.07	1	2023-07-11	7	11	2023	NA	21:30:00	40.9604	-77.0074	Dieffenderfer Rd, Lewisburg, PA, USA	PA	PA_Central_PA	5.Mix of forest and meadow	Mix of forest and meadow	23	No	Bioluminescent	NA	0	0	-	-	13469.9	4.12937	26.1	516.089	arthropod	NextSeq
FF336	Pyractomena borealis	Pyractomena	Lampyrinae	L	Pyractomena borealis	Whole body	Py._bore._larva_whole_body	BBLa014	BBLa014.02	4	2022-03-06	3	6	2022	Caught on bark of oak tree, sun-exposed	17:30:00	39.7858	-75.5801	Buck Rd, Wilmington, DE, USA	DE	DE_North_DE	6.Forest	Woodland near creek, marchland nearby	9	No	Bioluminescent	Non-flashing	0	0	-	-	0	0	16.8	0	arthropod	NextSeq
FF337	Photinus marginellus group	Photinus	Lampyrinae	M	Photinus marginellus group M	Whole body	Pn._marg._adult_male_whole_body	BBLa036	BBLa036.03	14	2022-07-16	7	16	2022	Caught on flight	21:00:00	43.1219	-73.3859	Scotch Hill Rd, Cambridge, NY, USA	NY	NY_Northeastern_NY	5.Mix of forest and meadow	Farm surrounded by fields, woods, cricks and ponds	25	No	Bioluminescent	Short yellow-orange flash every 2-4 seconds, flying very low	0	0	-	Barcoded with SauronS878/jgHCO2183 primers	0	0	18.1	0	arthropod	NextSeq
FF338	Photinus pyralis	Photinus	Lampyrinae	F	Photinus pyralis F	Whole body	Pn._pyra._adult_female_whole_body	BBLa049	BBLa049.03	11	2023-08-01	8	1	2023	Caught on flight	20:45:00	36.0548	-85.2262	US-70N, Monterey, TN, USA	TN	TN_Central_TN	6.Forest	Woods with clearcuts	25	No	Bioluminescent	Single flash pattern every 2.5-5 seconds	0	0	-	-	70.6309	1.84899	18.5	3.81789	arthropod	NextSeq
FF339	Photinus corruscus	Photinus	Lampyrinae	M	Photinus corruscus M	Whole body	Pn._corr._adult_male_whole_body	BBLa050	BBLa050.01	5	2023-11-11	11	11	2023	Caught on tree trunk	14:00:00	41.2737	-73.3394	CT-58, Easton, CT, USA	CT	CT_Southwestern_CT	6.Forest	Forested, mountain trail, mid elevation	10	No	Non-bioluminescent	No flash	0	0	-	-	5.93468	0.773397	35.5	0.167174	arthropod	NextSeq
FF340	Photinus corruscus	Photinus	Lampyrinae	M	Photinus corruscus M	Whole body	Pn._corr._adult_male_whole_body	BBLa050	BBLa050.02	5	2023-11-11	11	11	2023	Caught on tree trunk	14:00:00	41.2737	-73.3394	CT-58, Easton, CT, USA	CT	CT_Southwestern_CT	6.Forest	Forested, mountain trail, mid elevation	10	No	Non-bioluminescent	No flash	0	0	-	-	1768.05	3.24749	22.4	78.9307	arthropod	NextSeq
FF341	Photinus corruscus	Photinus	Lampyrinae	F	Photinus corruscus F	Whole body	Pn._corr._adult_female_whole_body	BBLa050	BBLa050.04	5	2023-11-11	11	11	2023	Caught on tree trunk	14:00:00	41.2737	-73.3394	CT-58, Easton, CT, USA	CT	CT_Southwestern_CT	6.Forest	Forested, mountain trail, mid elevation	10	No	Non-bioluminescent	No flash	0	0	-	-	93.2305	1.96956	23.3	4.00131	arthropod	NextSeq
FF342	Extraction blank	Extraction blank	Extraction blank	-	-	Extraction blank	-	-	-	-	-	-	-	-	-	-	-	-	-	-	-	-	-	-	-	-	-	-	-	-	-	3.16016	0.61911	0	0	blank	NextSeq
FF343	Photinus corruscus	Photinus	Lampyrinae	F	Photinus corruscus F	Full gut	Pn._corr._adult_female_full_gut	BBLa030	BBLa030.03	5	2022-06-19	6	19	2022	Caught on a leaf	16:00:00	42.2145	-73.1738	Ashintully Gardens, Sodom Rd, Tyringham, MA, USA	MA	MA_Western_MA	5.Mix of forest and meadow	Mix of woods, meadows and garden with stream	18	No	Non-bioluminescent	Non-flashing	1	0	-	-	3.8486e+07	7.5853	21	1.83267e+06	arthropod	NextSeq
FF344	Photinus corruscus	Photinus	Lampyrinae	F	Photinus corruscus F	Reproductive organs	Pn._corr._adult_female_reproductive_organs	BBLa030	BBLa030.03	5	2022-06-19	6	19	2022	Caught on a leaf	16:00:00	42.2145	-73.1738	Ashintully Gardens, Sodom Rd, Tyringham, MA, USA	MA	MA_Western_MA	5.Mix of forest and meadow	Mix of woods, meadows and garden with stream	18	No	Non-bioluminescent	Non-flashing	1	0	-	-	121048	5.08296	36.8	3289.34	arthropod	NextSeq
FF345	Photinus corruscus	Photinus	Lampyrinae	F	Photinus corruscus F	Carcasse	Pn._corr._adult_female_carcasse	BBLa030	BBLa030.03	5	2022-06-19	6	19	2022	Caught on a leaf	16:00:00	42.2145	-73.1738	Ashintully Gardens, Sodom Rd, Tyringham, MA, USA	MA	MA_Western_MA	5.Mix of forest and meadow	Mix of woods, meadows and garden with stream	18	No	Non-bioluminescent	Non-flashing	1	0	-	-	4.56992e+07	7.65991	43	1.06277e+06	arthropod	NextSeq
FF346	Photinus corruscus	Photinus	Lampyrinae	F	Photinus corruscus F	Full gut	Pn._corr._adult_female_full_gut	BBLa050	BBLa050.05	5	2023-11-11	11	11	2023	Caught on tree trunk	14:00:00	41.2737	-73.3394	CT-58, Easton, CT, USA	CT	CT_Southwestern_CT	6.Forest	Forested, mountain trail, mid elevation	10	No	Non-bioluminescent	No flash	1	0	-	-	0	0	9.17	0	arthropod	NextSeq
FF347	Photinus corruscus	Photinus	Lampyrinae	F	Photinus corruscus F	Reproductive organs	Pn._corr._adult_female_reproductive_organs	BBLa050	BBLa050.05	5	2023-11-11	11	11	2023	Caught on tree trunk	14:00:00	41.2737	-73.3394	CT-58, Easton, CT, USA	CT	CT_Southwestern_CT	6.Forest	Forested, mountain trail, mid elevation	10	No	Non-bioluminescent	No flash	1	0	-	-	5.9267	0.772813	22.3	0.265771	arthropod	NextSeq
FF348	Photinus corruscus	Photinus	Lampyrinae	F	Photinus corruscus F	Carcasse	Pn._corr._adult_female_carcasse	BBLa050	BBLa050.05	5	2023-11-11	11	11	2023	Caught on tree trunk	14:00:00	41.2737	-73.3394	CT-58, Easton, CT, USA	CT	CT_Southwestern_CT	6.Forest	Forested, mountain trail, mid elevation	10	No	Non-bioluminescent	No flash	1	0	-	-	0	0	33.3	0	arthropod	NextSeq
FF349	Dissection blank	Dissection blank	Dissection blank	-	-	Dissection blank	Pn._corr._adult_female_dissection_blank	-	-	-	-	-	-	-	-	-	-	-	-	-	-	-	-	-	-	-	-	-	-	-	-	3.4881	0.652063	0.492	7.08964	arthropod	NextSeq
FF350	Photinus corruscus	Photinus	Lampyrinae	M	Photinus corruscus M	Full gut	Pn._corr._adult_male_full_gut	BBLa040	BBLa040.01	4	2023-05-21	5	21	2023	Caught on green leaf on the floor	18:00:00	41.3492	-73.4971	Hemlock Hills, Ridgefield, CT, USA	CT	CT_Southwestern_CT	6.Forest	Woody trail downhill	21	No	Non-bioluminescent	No flash	1	0	-	-	105.715	2.02414	4.99	21.1854	arthropod	NextSeq
FF351	Photinus corruscus	Photinus	Lampyrinae	M	Photinus corruscus M	Reproductive organs	Pn._corr._adult_male_reproductive_organs	BBLa040	BBLa040.01	4	2023-05-21	5	21	2023	Caught on green leaf on the floor	18:00:00	41.3492	-73.4971	Hemlock Hills, Ridgefield, CT, USA	CT	CT_Southwestern_CT	6.Forest	Woody trail downhill	21	No	Non-bioluminescent	No flash	1	0	-	-	1549.55	3.19021	20.3	76.3327	arthropod	NextSeq
FF352	Photinus corruscus	Photinus	Lampyrinae	M	Photinus corruscus M	Carcasse	Pn._corr._adult_male_carcasse	BBLa040	BBLa040.01	4	2023-05-21	5	21	2023	Caught on green leaf on the floor	18:00:00	41.3492	-73.4971	Hemlock Hills, Ridgefield, CT, USA	CT	CT_Southwestern_CT	6.Forest	Woody trail downhill	21	No	Non-bioluminescent	No flash	1	0	-	-	22995.1	4.36163	31.8	723.116	arthropod	NextSeq
FF353	Photinus corruscus	Photinus	Lampyrinae	M	Photinus corruscus M	Full gut	Pn._corr._adult_male_full_gut	BBLa050	BBLa050.03	5	2023-11-11	11	11	2023	Caught on tree trunk	14:00:00	41.2737	-73.3394	CT-58, Easton, CT, USA	CT	CT_Southwestern_CT	6.Forest	Forested, mountain trail, mid elevation	10	No	Non-bioluminescent	No flash	1	0	-	-	0	0	3.87	0	arthropod	NextSeq
FF354	Photinus corruscus	Photinus	Lampyrinae	M	Photinus corruscus M	Reproductive organs	Pn._corr._adult_male_reproductive_organs	BBLa050	BBLa050.03	5	2023-11-11	11	11	2023	Caught on tree trunk	14:00:00	41.2737	-73.3394	CT-58, Easton, CT, USA	CT	CT_Southwestern_CT	6.Forest	Forested, mountain trail, mid elevation	10	No	Non-bioluminescent	No flash	1	0	-	-	0	0	6.17	0	arthropod	NextSeq
FF355	Photinus corruscus	Photinus	Lampyrinae	M	Photinus corruscus M	Globules	Pn._corr._adult_male_globules	BBLa050	BBLa050.03	5	2023-11-11	11	11	2023	Caught on tree trunk	14:00:00	41.2737	-73.3394	CT-58, Easton, CT, USA	CT	CT_Southwestern_CT	6.Forest	Forested, mountain trail, mid elevation	10	No	Non-bioluminescent	No flash	1	0	-	-	0	0	56	0	arthropod	NextSeq
FF356	Photinus corruscus	Photinus	Lampyrinae	M	Photinus corruscus M	Carcasse	Pn._corr._adult_male_carcasse	BBLa050	BBLa050.03	5	2023-11-11	11	11	2023	Caught on tree trunk	14:00:00	41.2737	-73.3394	CT-58, Easton, CT, USA	CT	CT_Southwestern_CT	6.Forest	Forested, mountain trail, mid elevation	10	No	Non-bioluminescent	No flash	1	0	-	-	17.236	1.23644	26.6	0.64797	arthropod	NextSeq
FF357	Dissection blank	Dissection blank	Dissection blank	-	-	Dissection blank	Pn._corr._adult_male_dissection_blank	-	-	-	-	-	-	-	-	-	-	-	-	-	-	-	-	-	-	-	-	-	-	-	-	3.85889	0.686537	0.388	9.94559	arthropod	NextSeq
FF358	Photinus corruscus	Photinus	Lampyrinae	F	Photinus corruscus F	Full gut	Pn._corr._adult_female_full_gut	BBLa016	BBLa016.03	8	2022-04-17	4	17	2022	Caught on bark of oak tree, sun-exposed	15:45:00	42.0294	-73.4366	Under Mountain Rd, Salisbury, CT, USA	CT	CT_Northwestern_CT	6.Forest	Forested, mountain trail, low elevation	3	Yes	Non-bioluminescent	Non-flashing	1	0	-	-	0	0	12.6	0	arthropod	NextSeq
FF359	Photinus corruscus	Photinus	Lampyrinae	F	Photinus corruscus F	Reproductive organs	Pn._corr._adult_female_reproductive_organs	BBLa016	BBLa016.03	8	2022-04-17	4	17	2022	Caught on bark of oak tree, sun-exposed	15:45:00	42.0294	-73.4366	Under Mountain Rd, Salisbury, CT, USA	CT	CT_Northwestern_CT	6.Forest	Forested, mountain trail, low elevation	3	Yes	Non-bioluminescent	Non-flashing	1	0	-	-	29.7157	1.47299	60	0.495262	arthropod	NextSeq
FF360	Photinus corruscus	Photinus	Lampyrinae	F	Photinus corruscus F	Globules	Pn._corr._adult_female_globules	BBLa016	BBLa016.03	8	2022-04-17	4	17	2022	Caught on bark of oak tree, sun-exposed	15:45:00	42.0294	-73.4366	Under Mountain Rd, Salisbury, CT, USA	CT	CT_Northwestern_CT	6.Forest	Forested, mountain trail, low elevation	3	Yes	Non-bioluminescent	Non-flashing	1	0	-	-	0	0	4.32	0	arthropod	NextSeq
FF361	Photinus corruscus	Photinus	Lampyrinae	F	Photinus corruscus F	Carcasse	Pn._corr._adult_female_carcasse	BBLa016	BBLa016.03	8	2022-04-17	4	17	2022	Caught on bark of oak tree, sun-exposed	15:45:00	42.0294	-73.4366	Under Mountain Rd, Salisbury, CT, USA	CT	CT_Northwestern_CT	6.Forest	Forested, mountain trail, low elevation	3	Yes	Non-bioluminescent	Non-flashing	1	0	-	-	0	0	19.7	0	arthropod	NextSeq
FF362	Dissection blank	Dissection blank	Dissection blank	-	-	Dissection blank	Pn._corr._adult_female_dissection_blank	-	-	-	-	-	-	-	-	-	-	-	-	-	-	-	-	-	-	-	-	-	-	-	-	5.68924	0.825377	0.171	33.2704	arthropod	NextSeq
FF363	Extraction blank	Extraction blank	Extraction blank	-	-	Extraction blank	-	-	-	-	-	-	-	-	-	-	-	-	-	-	-	-	-	-	-	-	-	-	-	-	-	0	0	0	0	blank	NextSeq
FF364	Photinus pyralis	Photinus	Lampyrinae	F	Photinus pyralis F	Full gut	Pn._pyra._adult_female_full_gut	BBLa043	BBLa043.18	21	2023-06-30	6	30	2023	Caught on flight	20:20:00	39.9796	-75.2027	Martin Luther King Jr Dr, Philadelphia, PA, USA	PA	PA_Southeastern_PA	1.City or town park	Woody city park, old plane trees and grass by the river	26	No	Bioluminescent	J-shaped flash every 5 to 7 seconds	1	0	-	-	0	0	2.67	0	arthropod	NextSeq
FF365	Photinus pyralis	Photinus	Lampyrinae	F	Photinus pyralis F	Reproductive organs	Pn._pyra._adult_female_reproductive_organs	BBLa043	BBLa043.18	21	2023-06-30	6	30	2023	Caught on flight	20:20:00	39.9796	-75.2027	Martin Luther King Jr Dr, Philadelphia, PA, USA	PA	PA_Southeastern_PA	1.City or town park	Woody city park, old plane trees and grass by the river	26	No	Bioluminescent	J-shaped flash every 5 to 7 seconds	1	0	-	-	0	0	12.7	0	arthropod	NextSeq
FF366	Photinus pyralis	Photinus	Lampyrinae	F	Photinus pyralis F	Lantern	Pn._pyra._adult_female_lantern	BBLa043	BBLa043.18	21	2023-06-30	6	30	2023	Caught on flight	20:20:00	39.9796	-75.2027	Martin Luther King Jr Dr, Philadelphia, PA, USA	PA	PA_Southeastern_PA	1.City or town park	Woody city park, old plane trees and grass by the river	26	No	Bioluminescent	J-shaped flash every 5 to 7 seconds	1	0	-	-	0	0	0.6	0	arthropod	NextSeq
FF367	Photinus pyralis	Photinus	Lampyrinae	F	Photinus pyralis F	Carcasse	Pn._pyra._adult_female_carcasse	BBLa043	BBLa043.18	21	2023-06-30	6	30	2023	Caught on flight	20:20:00	39.9796	-75.2027	Martin Luther King Jr Dr, Philadelphia, PA, USA	PA	PA_Southeastern_PA	1.City or town park	Woody city park, old plane trees and grass by the river	26	No	Bioluminescent	J-shaped flash every 5 to 7 seconds	1	0	-	-	0	0	7.78	0	arthropod	NextSeq
FF368	Photinus pyralis	Photinus	Lampyrinae	F	Photinus pyralis F	Full gut	Pn._pyra._adult_female_full_gut	BBLa049	BBLa049.04	11	2023-08-01	8	1	2023	Caught on flight	20:45:00	36.0548	-85.2262	US-70N, Monterey, TN, USA	TN	TN_Central_TN	6.Forest	Woods with clearcuts	25	No	Bioluminescent	Single flash pattern every 2.5-5 seconds	1	0	-	-	200355	5.3018	4.54	44131.1	arthropod	NextSeq
FF369	Photinus pyralis	Photinus	Lampyrinae	F	Photinus pyralis F	Reproductive organs	Pn._pyra._adult_female_reproductive_organs	BBLa049	BBLa049.04	11	2023-08-01	8	1	2023	Caught on flight	20:45:00	36.0548	-85.2262	US-70N, Monterey, TN, USA	TN	TN_Central_TN	6.Forest	Woods with clearcuts	25	No	Bioluminescent	Single flash pattern every 2.5-5 seconds	1	0	-	-	2074.18	3.31685	23.3	89.0206	arthropod	NextSeq
FF370	Photinus pyralis	Photinus	Lampyrinae	F	Photinus pyralis F	Lantern	Pn._pyra._adult_female_lantern	BBLa049	BBLa049.04	11	2023-08-01	8	1	2023	Caught on flight	20:45:00	36.0548	-85.2262	US-70N, Monterey, TN, USA	TN	TN_Central_TN	6.Forest	Woods with clearcuts	25	No	Bioluminescent	Single flash pattern every 2.5-5 seconds	1	0	-	-	0	0	0.495	0	arthropod	NextSeq
FF371	Photinus pyralis	Photinus	Lampyrinae	F	Photinus pyralis F	Carcasse	Pn._pyra._adult_female_carcasse	BBLa049	BBLa049.04	11	2023-08-01	8	1	2023	Caught on flight	20:45:00	36.0548	-85.2262	US-70N, Monterey, TN, USA	TN	TN_Central_TN	6.Forest	Woods with clearcuts	25	No	Bioluminescent	Single flash pattern every 2.5-5 seconds	1	0	-	-	3301.97	3.51877	10.5	314.473	arthropod	NextSeq
FF372	Dissection blank	Dissection blank	Dissection blank	-	-	Dissection blank	Pn._pyra._adult_female_blank	-	-	-	-	-	-	-	-	-	-	-	-	-	-	-	-	-	-	-	-	-	-	-	-	39.4249	1.60665	0.063	625.791	arthropod	NextSeq
FF373	Photinus pyralis	Photinus	Lampyrinae	M	Photinus pyralis M	Full gut	Pn._pyra._adult_male_full_gut	BBLa045	BBLa045.03	3	2023-07-03	7	3	2023	Caught on flight	20:00:00	41.2814	-73.5016	Catoonah St, Ridgefield, CT, USA	CT	CT_Southwestern_CT	1.City or town park	On the street, a bit grassy	23	Yes	Bioluminescent	J-shaped flash every 5 to 7 seconds	1	0	-	-	0	0	4.81	0	arthropod	NextSeq
FF374	Photinus pyralis	Photinus	Lampyrinae	M	Photinus pyralis M	Reproductive organs	Pn._pyra._adult_male_reproductive_organs	BBLa045	BBLa045.03	3	2023-07-03	7	3	2023	Caught on flight	20:00:00	41.2814	-73.5016	Catoonah St, Ridgefield, CT, USA	CT	CT_Southwestern_CT	1.City or town park	On the street, a bit grassy	23	Yes	Bioluminescent	J-shaped flash every 5 to 7 seconds	1	0	-	-	0	0	5	0	arthropod	NextSeq
FF375	Photinus pyralis	Photinus	Lampyrinae	M	Photinus pyralis M	Lantern	Pn._pyra._adult_male_lantern	BBLa045	BBLa045.03	3	2023-07-03	7	3	2023	Caught on flight	20:00:00	41.2814	-73.5016	Catoonah St, Ridgefield, CT, USA	CT	CT_Southwestern_CT	1.City or town park	On the street, a bit grassy	23	Yes	Bioluminescent	J-shaped flash every 5 to 7 seconds	1	0	-	-	0	0	1.38	0	arthropod	NextSeq
FF376	Photinus pyralis	Photinus	Lampyrinae	M	Photinus pyralis M	Carcasse	Pn._pyra._adult_male_carcasse	BBLa045	BBLa045.03	3	2023-07-03	7	3	2023	Caught on flight	20:00:00	41.2814	-73.5016	Catoonah St, Ridgefield, CT, USA	CT	CT_Southwestern_CT	1.City or town park	On the street, a bit grassy	23	Yes	Bioluminescent	J-shaped flash every 5 to 7 seconds	1	0	-	-	10.5006	1.02121	16.3	0.644209	arthropod	NextSeq
FF377	Photinus pyralis	Photinus	Lampyrinae	M	Photinus pyralis M	Full gut	Pn._pyra._adult_male_full_gut	BBLa049	BBLa049.11	11	2023-08-01	8	1	2023	Caught on flight	20:45:00	36.0548	-85.2262	US-70N, Monterey, TN, USA	TN	TN_Central_TN	6.Forest	Woods with clearcuts	25	No	Bioluminescent	J-shaped flash every 5 to 7 seconds	1	0	-	-	66.6502	1.8238	3.46	19.2631	arthropod	NextSeq
FF378	Photinus pyralis	Photinus	Lampyrinae	M	Photinus pyralis M	Reproductive organs	Pn._pyra._adult_male_reproductive_organs	BBLa049	BBLa049.11	11	2023-08-01	8	1	2023	Caught on flight	20:45:00	36.0548	-85.2262	US-70N, Monterey, TN, USA	TN	TN_Central_TN	6.Forest	Woods with clearcuts	25	No	Bioluminescent	J-shaped flash every 5 to 7 seconds	1	0	-	-	126.949	2.10363	11.7	10.8503	arthropod	NextSeq
FF379	Photinus pyralis	Photinus	Lampyrinae	M	Photinus pyralis M	Lantern	Pn._pyra._adult_male_lantern	BBLa049	BBLa049.11	11	2023-08-01	8	1	2023	Caught on flight	20:45:00	36.0548	-85.2262	US-70N, Monterey, TN, USA	TN	TN_Central_TN	6.Forest	Woods with clearcuts	25	No	Bioluminescent	J-shaped flash every 5 to 7 seconds	1	0	-	-	0	0	0.933	0	arthropod	NextSeq
FF380	Photinus pyralis	Photinus	Lampyrinae	M	Photinus pyralis M	Carcasse	Pn._pyra._adult_male_carcasse	BBLa049	BBLa049.11	11	2023-08-01	8	1	2023	Caught on flight	20:45:00	36.0548	-85.2262	US-70N, Monterey, TN, USA	TN	TN_Central_TN	6.Forest	Woods with clearcuts	25	No	Bioluminescent	J-shaped flash every 5 to 7 seconds	1	0	-	-	0	0	19	0	arthropod	NextSeq
FF381	Dissection blank	Dissection blank	Dissection blank	-	-	Dissection blank	Pn._pyra._adult_male_blank	-	-	-	-	-	-	-	-	-	-	-	-	-	-	-	-	-	-	-	-	-	-	-	-	0	0	0.123	0	arthropod	NextSeq
FF382	Extraction blank	Extraction blank	Extraction blank	-	-	Extraction blank	-	-	-	-	-	-	-	-	-	-	-	-	-	-	-	-	-	-	-	-	-	-	-	-	-	0	0	0	0	blank	NextSeq
FF383	Photuris versicolor group	Photuris	Photurinae	F	Photuris versicolor group F	Full gut	Pr._vers._adult_female_full_gut	BBLa008	BBLa008.10	10	2021-07-21	7	21	2021	Caught in grass	21:45:00	39.9796	-75.2027	Martin Luther King Jr Dr, Philadelphia, PA, USA	PA	PA_Southeastern_PA	1.City or town park	Woody city park, old plane trees and grass by the river	28	Yes, a little	Bioluminescent	Flash intervals ~1 second, flashing intensively when I caught them	1	0	-	-	42240.5	4.62573	23.4	1805.15	arthropod	NextSeq
FF384	Photuris versicolor group	Photuris	Photurinae	F	Photuris versicolor group F	Reproductive organs	Pr._vers._adult_female_reproductive_organs	BBLa008	BBLa008.10	10	2021-07-21	7	21	2021	Caught in grass	21:45:00	39.9796	-75.2027	Martin Luther King Jr Dr, Philadelphia, PA, USA	PA	PA_Southeastern_PA	1.City or town park	Woody city park, old plane trees and grass by the river	28	Yes, a little	Bioluminescent	Flash intervals ~1 second, flashing intensively when I caught them	1	0	-	-	6413.18	3.80707	54	118.763	arthropod	NextSeq
FF385	Photuris versicolor group	Photuris	Photurinae	F	Photuris versicolor group F	Lantern	Pr._vers._adult_female_lantern	BBLa008	BBLa008.10	10	2021-07-21	7	21	2021	Caught in grass	21:45:00	39.9796	-75.2027	Martin Luther King Jr Dr, Philadelphia, PA, USA	PA	PA_Southeastern_PA	1.City or town park	Woody city park, old plane trees and grass by the river	28	Yes, a little	Bioluminescent	Flash intervals ~1 second, flashing intensively when I caught them	1	0	-	-	386.694	2.58737	4.86	79.5666	arthropod	NextSeq
FF386	Photuris versicolor group	Photuris	Photurinae	F	Photuris versicolor group F	Carcasse	Pr._vers._adult_female_carcasse	BBLa008	BBLa008.10	10	2021-07-21	7	21	2021	Caught in grass	21:45:00	39.9796	-75.2027	Martin Luther King Jr Dr, Philadelphia, PA, USA	PA	PA_Southeastern_PA	1.City or town park	Woody city park, old plane trees and grass by the river	28	Yes, a little	Bioluminescent	Flash intervals ~1 second, flashing intensively when I caught them	1	0	-	-	42.1838	1.62515	53	0.795921	arthropod	NextSeq
FF388	Photuris versicolor group	Photuris	Photurinae	F	Photuris versicolor group F	Full gut (spilled during DNA extraction, not analyzed)	Pr._vers._adult_female_full_gut	BBLa029	BBLa029.12	13	2022-06-17	6	17	2022	Caught on flight	21:45:00	41.9551	-73.5097	Dutchess Ave, Millerton, NY, USA	NY	NY_Southeastern_NY	2.Front or back yard	Grassy front yard, in valley, residential area close to forests	25	No	Bioluminescent	1 travel-flash every 1-2 seconds	1	0	-	-	238.919	2.38006	6.86	34.8278	arthropod	NextSeq
FF389	Photuris versicolor group	Photuris	Photurinae	F	Photuris versicolor group F	Reproductive organs	Pr._vers._adult_female_reproductive_organs	BBLa029	BBLa029.12	13	2022-06-17	6	17	2022	Caught on flight	21:45:00	41.9551	-73.5097	Dutchess Ave, Millerton, NY, USA	NY	NY_Southeastern_NY	2.Front or back yard	Grassy front yard, in valley, residential area close to forests	25	No	Bioluminescent	1 travel-flash every 1-2 seconds	1	0	-	-	22.2074	1.3465	56	0.396561	arthropod	NextSeq
FF390	Photuris versicolor group	Photuris	Photurinae	F	Photuris versicolor group F	Lantern	Pr._vers._adult_female_lantern	BBLa029	BBLa029.12	13	2022-06-17	6	17	2022	Caught on flight	21:45:00	41.9551	-73.5097	Dutchess Ave, Millerton, NY, USA	NY	NY_Southeastern_NY	2.Front or back yard	Grassy front yard, in valley, residential area close to forests	25	No	Bioluminescent	1 travel-flash every 1-2 seconds	1	0	-	-	0	0	11.4	0	arthropod	NextSeq
FF391	Photuris versicolor group	Photuris	Photurinae	F	Photuris versicolor group F	Carcasse	Pr._vers._adult_female_carcasse	BBLa029	BBLa029.12	13	2022-06-17	6	17	2022	Caught on flight	21:45:00	41.9551	-73.5097	Dutchess Ave, Millerton, NY, USA	NY	NY_Southeastern_NY	2.Front or back yard	Grassy front yard, in valley, residential area close to forests	25	No	Bioluminescent	1 travel-flash every 1-2 seconds	1	0	-	-	31.9352	1.50427	55	0.58064	arthropod	NextSeq
FF392	Dissection blank	Dissection blank	Dissection blank	-	-	Dissection blank	Pr._vers._adult_female_blank	-	-	-	-	-	-	-	-	-	-	-	-	-	-	-	-	-	-	-	-	-	-	-	-	27.3766	1.45296	1.99	13.7571	arthropod	NextSeq
FF393	Photuris versicolor group	Photuris	Photurinae	M	Photuris versicolor group M	Full gut	Pr._vers._adult_male_full_gut	BBLa023	BBLa023.01	1	2022-05-28	5	28	2022	Caught on flight	21:10:00	43.1219	-73.3858	Scotch Hill Rd, Cambridge, NY, USA	NY	NY_Northeastern_NY	5.Mix of forest and meadow	Farm surrounded by fields, woods, cricks and ponds	19	Yes	Bioluminescent	Flash intervals 3 to 4 seconds, flashing intensively when caught, greenish	1	0	-	-	8633.78	3.9362	17.7	487.784	arthropod	NextSeq
FF394	Photuris versicolor group	Photuris	Photurinae	M	Photuris versicolor group M	Reproductive organs	Pr._vers._adult_male_reproductive_organs	BBLa023	BBLa023.01	1	2022-05-28	5	28	2022	Caught on flight	21:10:00	43.1219	-73.3858	Scotch Hill Rd, Cambridge, NY, USA	NY	NY_Northeastern_NY	5.Mix of forest and meadow	Farm surrounded by fields, woods, cricks and ponds	19	Yes	Bioluminescent	Flash intervals 3 to 4 seconds, flashing intensively when caught, greenish	1	0	-	-	13699.5	4.1367	12.1	1132.19	arthropod	NextSeq
FF395	Photuris versicolor group	Photuris	Photurinae	M	Photuris versicolor group M	Lantern	Pr._vers._adult_male_lantern	BBLa023	BBLa023.01	1	2022-05-28	5	28	2022	Caught on flight	21:10:00	43.1219	-73.3858	Scotch Hill Rd, Cambridge, NY, USA	NY	NY_Northeastern_NY	5.Mix of forest and meadow	Farm surrounded by fields, woods, cricks and ponds	19	Yes	Bioluminescent	Flash intervals 3 to 4 seconds, flashing intensively when caught, greenish	1	0	-	-	0	0	1.12	0	arthropod	NextSeq
FF396	Photuris versicolor group	Photuris	Photurinae	M	Photuris versicolor group M	Carcasse	Pr._vers._adult_male_carcasse	BBLa023	BBLa023.01	1	2022-05-28	5	28	2022	Caught on flight	21:10:00	43.1219	-73.3858	Scotch Hill Rd, Cambridge, NY, USA	NY	NY_Northeastern_NY	5.Mix of forest and meadow	Farm surrounded by fields, woods, cricks and ponds	19	Yes	Bioluminescent	Flash intervals 3 to 4 seconds, flashing intensively when caught, greenish	1	0	-	-	1884.53	3.2752	40.9	46.0765	arthropod	NextSeq
FF397	Photuris versicolor group	Photuris	Photurinae	M	Photuris versicolor group M	Full gut	Pr._vers._adult_male_full_gut	BBLa043	BBLa043.20	21	2023-06-30	6	30	2023	Caught on flight	21:00:00	39.9796	-75.2027	Martin Luther King Jr Dr, Philadelphia, PA, USA	PA	PA_Southeastern_PA	1.City or town park	Woody city park, old plane trees and grass by the river	26	No	Bioluminescent	J-shaped flash every 5 to 7 seconds	1	0	-	-	13093.2	4.11705	7.98	1640.75	arthropod	NextSeq
FF398	Photuris versicolor group	Photuris	Photurinae	M	Photuris versicolor group M	Reproductive organs	Pr._vers._adult_male_reproductive_organs	BBLa043	BBLa043.20	21	2023-06-30	6	30	2023	Caught on flight	21:00:00	39.9796	-75.2027	Martin Luther King Jr Dr, Philadelphia, PA, USA	PA	PA_Southeastern_PA	1.City or town park	Woody city park, old plane trees and grass by the river	26	No	Bioluminescent	J-shaped flash every 5 to 7 seconds	1	0	-	-	0	0	13.7	0	arthropod	NextSeq
FF399	Photuris versicolor group	Photuris	Photurinae	M	Photuris versicolor group M	Lantern	Pr._vers._adult_male_lantern	BBLa043	BBLa043.20	21	2023-06-30	6	30	2023	Caught on flight	21:00:00	39.9796	-75.2027	Martin Luther King Jr Dr, Philadelphia, PA, USA	PA	PA_Southeastern_PA	1.City or town park	Woody city park, old plane trees and grass by the river	26	No	Bioluminescent	J-shaped flash every 5 to 7 seconds	1	0	-	-	56.889	1.75503	11.4	4.99026	arthropod	NextSeq
FF400	Photuris versicolor group	Photuris	Photurinae	M	Photuris versicolor group M	Carcasse	Pr._vers._adult_male_carcasse	BBLa043	BBLa043.20	21	2023-06-30	6	30	2023	Caught on flight	21:00:00	39.9796	-75.2027	Martin Luther King Jr Dr, Philadelphia, PA, USA	PA	PA_Southeastern_PA	1.City or town park	Woody city park, old plane trees and grass by the river	26	No	Bioluminescent	J-shaped flash every 5 to 7 seconds	1	0	-	-	19968.2	4.30034	35.6	560.904	arthropod	NextSeq
FF401	Dissection blank	Dissection blank	Dissection blank	-	-	Dissection blank	Pr._vers._adult_male_blank	-	-	-	-	-	-	-	-	-	-	-	-	-	-	-	-	-	-	-	-	-	-	-	-	1057.97	3.02488	3.33	317.708	arthropod	NextSeq
FF402	Extraction blank	Extraction blank	Extraction blank	-	-	Extraction blank	-	-	-	-	-	-	-	-	-	-	-	-	-	-	-	-	-	-	-	-	-	-	-	-	-	0	0	0	0	blank	NextSeq
FF403	Photinus pyralis	Photinus	Lampyrinae	M	Photinus pyralis M	Whole body	Pn._pyra._adult_male_whole_body	BBLa003	BBLa002.03	3	2021-06-22	6	22	2021	Caught on flight	21:30:00	39.9607	-75.1923	Baring St. and 34-36th St., Philadelphia, PA, USA	PA	PA_Southeastern_PA	1.City or town park	City, few plane trees and bushes	27	Yes	Bioluminescent	J-shaped flash every 5 to 7 seconds	0	0	-	-	4.78955	0.680295	6.49	0.737989	arthropod	NextSeq
FF404	Photinus pyralis	Photinus	Lampyrinae	M	Photinus pyralis M	Whole body	Pn._pyra._adult_male_whole_body	BBLa004	BBLa003.06	6	2021-06-28	6	28	2021	Caught on flight	21:00:00	39.9607	-75.1923	Pearl St. and 35-36th St., Philadelphia, PA, USA	PA	PA_Southeastern_PA	1.City or town park	City, few plane trees and bushes	31	No	Bioluminescent	J-shaped flash every 5 to 7 seconds	0	0	Photographed	-	5.28713	0.72322	4.75	1.11308	arthropod	NextSeq
FF405	Photinus pyralis	Photinus	Lampyrinae	M	Photinus pyralis M	Whole body	Pn._pyra._adult_male_whole_body	BBLa005	BBLa004.04	4	2021-07-04	7	4	2021	Caught on flight	21:15:00	39.9607	-75.1923	Pearl St. and 34-36th St., Philadelphia, PA, USA	PA	PA_Southeastern_PA	1.City or town park	City, few plane trees and bushes	27	Yes	Bioluminescent	J-shaped flash every 5 to 7 seconds	0	0	-	-	1.90596	0.280115	7.32	0.260378	arthropod	NextSeq
FF406	Photuris hebes	Photuris	Photurinae	M	Photuris hebes M	Whole body	Pr._hebe._adult_male_whole_body	BBLa005	BBLa005.17	17	2021-07-07	7	7	2021	Caught on herb, landed	21:35:00	39.9796	-75.2027	Martin Luther King Jr Dr, Philadelphia, PA, USA	PA	PA_Southeastern_PA	1.City or town park	Woody city park, old plane trees and grass by the river	26	No	Bioluminescent	One short flash every 1 to 2 seconds, flying horizontally then landing on herb	0	0	-	-	420.273	2.62353	11.9	35.3171	arthropod	NextSeq
FF407	Photinus pyralis	Photinus	Lampyrinae	F	Photinus pyralis F	Whole body	Pn._pyra._adult_female_whole_body	BBLa006	BBLa005.18	17	2021-07-07	7	7	2021	Caught on the floor, under old plane trees	21:15:00	39.9796	-75.2027	Martin Luther King Jr Dr, Philadelphia, PA, USA	PA	PA_Southeastern_PA	1.City or town park	Woody city park, old plane trees and grass by the river	26	No	Bioluminescent	J-shaped flash every 5 to 7 seconds	0	0	-	-	22.0095	1.34261	7.09	3.1043	arthropod	NextSeq
FF408	Photinus marginellus group	Photinus	Lampyrinae	M	Photinus marginellus group M	Whole body	Pn._marg._adult_male_whole_body	BBLa007	BBLa006.06	6	2021-07-10	7	10	2021	Caught on flight	21:00:00	41.9551	-73.5097	Dutchess Ave, Millerton, NY, USA	NY	NY_Southeastern_NY	2.Front or back yard	Grassy front yard, in valley, residential area close to forests	24	Yes	Bioluminescent	Single flash pattern every 2.5-5 seconds	0	0	Photographed	Barcoded with SauronS878/jgHCO2183 primers	31934.4	4.50426	26.3	1214.24	arthropod	NextSeq
FF409	Photinus pyralis	Photinus	Lampyrinae	M	Photinus pyralis M	Whole body	Pn._pyra._adult_male_whole_body	BBLa007	BBLa007.02	11	2021-07-14	7	14	2021	Caught on flight	21:20:00	39.9796	-75.2027	Martin Luther King Jr Dr, Philadelphia, PA, USA	PA	PA_Southeastern_PA	1.City or town park	Woody city park, old plane trees and grass by the river	32	No	Bioluminescent	J-shaped flash every 5 to 7 seconds	0	0	-	-	0	0	20.5	0	arthropod	NextSeq
FF410	Photuris hebes	Photuris	Photurinae	F	Photuris hebes F	Whole body	Pr._hebe._adult_female_whole_body	BBLa007	BBLa007.05	11	2021-07-14	7	14	2021	Caught on flight	21:15:00	39.9796	-75.2027	Martin Luther King Jr Dr, Philadelphia, PA, USA	PA	PA_Southeastern_PA	1.City or town park	Woody city park, old plane trees and grass by the river	32	No	Bioluminescent	One short flash every 1 to 2 seconds, flying horizontally	0	0	-	-	1119.3	3.04895	14.3	78.273	arthropod	NextSeq
FF411	Photuris versicolor group	Photuris	Photurinae	F	Photuris versicolor group F	Whole body	Pr._vers._adult_female_whole_body	BBLa008	BBLa007.11	11	2021-07-14	7	14	2021	Caught on flight	21:45:00	39.9796	-75.2027	Martin Luther King Jr Dr, Philadelphia, PA, USA	PA	PA_Southeastern_PA	1.City or town park	Woody city park, old plane trees and grass by the river	32	No	Bioluminescent	Flash intervals ~1 second, flashing intensively when I caught them	0	0	Photographed	-	2409.45	3.38192	37	65.1204	arthropod	NextSeq
FF412	Photinus pyralis	Photinus	Lampyrinae	M	Photinus pyralis M	Whole body	Pn._pyra._adult_male_whole_body	BBLa008	BBLa008.03	10	2021-07-21	7	21	2021	Caught on flight	20:35:00	39.9796	-75.2027	Martin Luther King Jr Dr, Philadelphia, PA, USA	PA	PA_Southeastern_PA	1.City or town park	Woody city park, old plane trees and grass by the river	28	Yes, a little	Bioluminescent	J-shaped flash every 5 to 7 seconds	0	0	-	-	950.852	2.97811	8.21	115.816	arthropod	NextSeq
FF413	Photuris hebes	Photuris	Photurinae	F	Photuris hebes F	Whole body	Pr._hebe._adult_female_whole_body	BBLa008	BBLa008.05	10	2021-07-21	7	21	2021	Caught in grass	21:15:00	39.9796	-75.2027	Martin Luther King Jr Dr, Philadelphia, PA, USA	PA	PA_Southeastern_PA	1.City or town park	Woody city park, old plane trees and grass by the river	28	Yes, a little	Bioluminescent	Flash intervals ~1 second, flashing intensively when I caught them	0	0	Photographed	-	2911.61	3.46413	37.6	77.4364	arthropod	NextSeq
FF414	Photinus pyralis	Photinus	Lampyrinae	M	Photinus pyralis M	Whole body	Pn._pyra._adult_male_whole_body	BBLa009	BBLa009.01	5	2021-07-24	7	24	2021	Caught on flight	20:45:00	39.9796	-75.2027	Martin Luther King Jr Dr, Philadelphia, PA, USA	PA	PA_Southeastern_PA	1.City or town park	Woody city park, old plane trees and grass by the river	29	No	Bioluminescent	Flash intervals ~1 second, flashing intensively when I caught them	0	0	-	-	1.56021	0.193184	2.17	0.718993	arthropod	NextSeq
FF415	Photuris versicolor group	Photuris	Photurinae	F	Photuris versicolor group F	Whole body	Pr._vers._adult_female_whole_body	BBLa010	BBLa009.05	5	2021-07-24	7	24	2021	Caught on flight	21:30:00	39.9796	-75.2027	Martin Luther King Jr Dr, Philadelphia, PA, USA	PA	PA_Southeastern_PA	1.City or town park	Woody city park, old plane trees and grass by the river	29	No	Bioluminescent	Flash intervals ~1 second, flashing intensively when I caught them	0	0	-	-	219.472	2.34138	9.1	24.1179	arthropod	NextSeq
FF416	Photinus pyralis	Photinus	Lampyrinae	M	Photinus pyralis M	Whole body	Pn._pyra._adult_male_whole_body	BBLa011	BBLa011.04	8	2021-07-30	7	30	2021	Caught on flight	20:45:00	39.9796	-75.2027	Martin Luther King Jr Dr, Philadelphia, PA, USA	PA	PA_Southeastern_PA	1.City or town park	Woody city park, old plane trees and grass by the river	28	No	Bioluminescent	J-shaped flash every 5 to 7 seconds	0	0	-	-	264.583	2.42256	3.04	87.0339	arthropod	NextSeq
FF417	Photuris versicolor group	Photuris	Photurinae	F	Photuris versicolor group F	Whole body	Pr._vers._adult_female_whole_body	BBLa012	BBLa011.08	8	2021-07-30	7	30	2021	Caught in grass	21:30:00	39.9796	-75.2027	Martin Luther King Jr Dr, Philadelphia, PA, USA	PA	PA_Southeastern_PA	1.City or town park	Woody city park, old plane trees and grass by the river	28	No	Bioluminescent	Flash intervals ~1 second	0	0	-	-	22267.3	4.34767	13	1712.87	arthropod	NextSeq
FF418	Photuris versicolor group	Photuris	Photurinae	F	Photuris versicolor group F	Whole body	Pr._vers._adult_female_whole_body	BBLa012	BBLa012.06	9	2021-08-07	8	7	2021	Caught on flight	20:45:00	43.1219	-73.3858	Scotch Hill Rd, Cambridge, NY, USA	NY	NY_Northeastern_NY	5.Mix of forest and meadow	Farm surrounded by fields, woods, cricks and ponds	27	Yes	Bioluminescent	Flash intervals ~1 second	0	0	Photographed	-	89688.6	4.95274	35.7	2512.29	arthropod	NextSeq
FF419	Photinus corruscus	Photinus	Lampyrinae	F	Photinus corruscus F	Whole body	Pn._corr._adult_female_whole_body	BBLa013	BBLa013.01	2	2022-02-20	2	20	2022	Caught behind bark on oak tree, sun-exposed	17:00:00	39.8002	-75.1517	Woods of Wenonah, Wenonah, NJ, USA	NJ	NJ_South_NJ	3.Suburban park	Woody suburban park, old oak and pine trees, small crick and lake nearby, disturbed area	2	No	Bioluminescent	Non-flashing	0	0	Photographed	-	414.294	2.61731	13.6	30.4628	arthropod	NextSeq
FF420	Photinus corruscus	Photinus	Lampyrinae	F	Photinus corruscus F	Whole body	Pn._corr._adult_female_whole_body	BBLa022	BBLa021.01	4	2022-05-15	5	15	2022	Caught on bark of tree	15:00:00	41.9827	-73.5025	Rudd Pond, Millerton, NY, USA	NY	NY_Southeastern_NY	6.Forest	Forested, mountain trail, mid to low elevation	26	Yes	Bioluminescent	Non-flashing	0	0	Photographed	-	1.81966e+06	6.25999	26.9	67645.3	arthropod	NextSeq
FF421	Photuris versicolor group	Photuris	Photurinae	M	Photuris versicolor group M	Whole body	Pr._vers._adult_male_whole_body	BBLa025	BBLa025.02	5	2022-05-29	5	29	2022	Caught on flight	22:00:00	43.1219	-73.3858	Scotch Hill Rd, Cambridge, NY, USA	NY	NY_Northeastern_NY	5.Mix of forest and meadow	Farm surrounded by fields, woods, cricks and ponds	22	No	Bioluminescent	Flash intervals 3 to 4 seconds, flashing intensively when caught, greenish	0	0	-	-	17.0828	1.23256	9.04	1.88969	arthropod	NextSeq
FF422	Pyractomena borealis	Pyractomena	Lampyrinae	M	Pyractomena borealis M	Whole body	Py._bore._adult_male_whole_body	BBLa025	BBLa025.03	5	2022-05-29	5	29	2022	Caught on flight	21:45:00	43.1219	-73.3858	Scotch Hill Rd, Cambridge, NY, USA	NY	NY_Northeastern_NY	5.Mix of forest and meadow	Farm surrounded by fields, woods, cricks and ponds	22	No	Bioluminescent	Flash intervals 4 to 6 seconds, white-blueish	0	0	Photographed	Barcoded with LCO1490/HCO2198 primers	2197195	6.34187	14.9	147463	arthropod	NextSeq
FF423	Photinus pyralis	Photinus	Lampyrinae	M	Photinus pyralis M	Whole body	Pn._pyra._adult_male_whole_body	BBLa026	BBLa026.03	6	2022-06-05	6	5	2022	Caught on flight	21:00:00	39.9796	-75.2027	Martin Luther King Jr Dr, Philadelphia, PA, USA	PA	PA_Southeastern_PA	1.City or town park	Woody city park, old plane trees and grass by the river	23	No	Bioluminescent	J-shaped flash every 5 to 7 seconds	0	0	-	-	5.23189	0.718659	1.09	4.7999	arthropod	NextSeq
FF424	Photuris hebes	Photuris	Photurinae	M	Photuris hebes M	Whole body	Pr._hebe._adult_male_whole_body	BBLa012	BBLa012.01.2	9	2021-08-07	8	7	2021	Caught on flight	20:45:00	43.1219	-73.3858	Scotch Hill Rd, Cambridge, NY, USA	NY	NY_Northeastern_NY	5.Mix of forest and meadow	Farm surrounded by fields, woods, cricks and ponds	27	Yes	Bioluminescent	Flash intervals ~1 second	0	0	-	-	432.786	2.63627	11.9	36.3686	arthropod	NextSeq
FF425	Photuris versicolor group	Photuris	Photurinae	M	Photuris versicolor group M	Whole body	Pr._vers._adult_male_whole_body	BBLa028	BBLa027.06	6	2022-06-11	6	11	2022	Caught on flight	21:30:00	39.9796	-75.2027	Martin Luther King Jr Dr, Philadelphia, PA, USA	PA	PA_Southeastern_PA	1.City or town park	Woody city park, old plane trees and grass by the river	24	No	Bioluminescent	2 to 3 flash-trains every ~3 seconds	0	0	Photographed	-	73.3478	1.86539	12.2	6.01211	arthropod	NextSeq
FF426	Extraction blank	Extraction blank	Extraction blank	-	-	Extraction blank	-	-	-	-	-	-	-	-	-	-	-	-	-	-	-	-	-	-	-	-	-	-	-	-	-	0	0	0	0	blank	NextSeq
FF427	Photuris versicolor group	Photuris	Photurinae	F	Photuris versicolor group F	Full gut	Pr._vers._adult_female_full_gut	BBLa012	BBLa012.05	9	2021-08-08	8	8	2021	Caught on flight	20:45:00	43.1219	-73.3858	Scotch Hill Rd, Cambridge, NY, USA	NY	NY_Northeastern_NY	5.Mix of forest and meadow	Farm surrounded by fields, woods, cricks and ponds	27	Yes	Bioluminescent	Flash intervals ~1 second	1	0	Photographed	-	6.3233e+06	6.80094	27.3	231623	arthropod	NextSeq
FF428	Photuris versicolor group	Photuris	Photurinae	F	Photuris versicolor group F	Reproductive organs	Pr._vers._adult_female_reproductive_organs	BBLa012	BBLa012.05	9	2021-08-08	8	8	2021	Caught on flight	20:45:00	43.1219	-73.3858	Scotch Hill Rd, Cambridge, NY, USA	NY	NY_Northeastern_NY	5.Mix of forest and meadow	Farm surrounded by fields, woods, cricks and ponds	27	Yes	Bioluminescent	Flash intervals ~1 second	1	0	Photographed	-	1.35908e+08	8.13325	55	2.47106e+06	arthropod	NextSeq
FF429	Photuris versicolor group	Photuris	Photurinae	F	Photuris versicolor group F	Lantern	Pr._vers._adult_female_lantern	BBLa012	BBLa012.05	9	2021-08-08	8	8	2021	Caught on flight	20:45:00	43.1219	-73.3858	Scotch Hill Rd, Cambridge, NY, USA	NY	NY_Northeastern_NY	5.Mix of forest and meadow	Farm surrounded by fields, woods, cricks and ponds	27	Yes	Bioluminescent	Flash intervals ~1 second	1	0	Photographed	-	174.165	2.24096	7.09	24.5649	arthropod	NextSeq
FF430	Photuris versicolor group	Photuris	Photurinae	F	Photuris versicolor group F	Carcasse	Pr._vers._adult_female_carcasse	BBLa012	BBLa012.05	9	2021-08-08	8	8	2021	Caught on flight	20:45:00	43.1219	-73.3858	Scotch Hill Rd, Cambridge, NY, USA	NY	NY_Northeastern_NY	5.Mix of forest and meadow	Farm surrounded by fields, woods, cricks and ponds	27	Yes	Bioluminescent	Flash intervals ~1 second	1	0	Photographed	-	1529.58	3.18457	0.001	1.52958e+06	arthropod	NextSeq
FF431	Dissection blank	Dissection blank	Dissection blank	-	-	Dissection blank	Pr._vers._adult_female_blank	-	-	-	-	-	-	-	-	-	-	-	-	-	-	-	-	-	-	-	-	-	-	-	-	11.3238	1.09074	2.88	3.93187	arthropod	NextSeq
FF432	Pyractomena borealis	Pyractomena	Lampyrinae	L	Pyractomena borealis	Whole body	Py._bore._larva_whole_body	BBLa014	BBLa014.03	4	2022-03-06	3	6	2022	Caught on bark of oak tree, sun-exposed	17:30:00	39.7858	-75.5801	Buck Rd, Wilmington, DE, USA	DE	DE_North_DE	6.Forest	Woodland near creek, marchland nearby	9	No	Bioluminescent	Non-flashing	0	0	Photographed	-	14.2345	1.15334	2.4	5.93103	arthropod	NextSeq
FF433	Pyractomena borealis	Pyractomena	Lampyrinae	L	Pyractomena borealis	Whole body	Py._bore._larva_whole_body	BBLa015	BBLa014.04	4	2022-03-06	3	6	2022	Caught on bark of oak tree, sun-exposed	17:30:00	39.7858	-75.5801	Buck Rd, Wilmington, DE, USA	DE	DE_North_DE	6.Forest	Woodland near creek, marchland nearby	9	No	Bioluminescent	Non-flashing	0	0	Photographed	-	74.0185	1.86934	3.81	19.4274	arthropod	NextSeq
FF434	Pyractomena borealis	Pyractomena	Lampyrinae	P	Pyractomena borealis P	Whole body	Py._bore._pupa_male_whole_body	BBLa018	BBLa018.01	4	2022-04-30	4	30	2022	Caught on bark of oak tree, south-exposed	17:15:00	40.027	-75.1977	Wissahickon Valley park, Philadelphia, PA, USA	PA	PA_Southeastern_PA	3.Suburban park	Woody trail uphill, near river	19	No	Bioluminescent	Non-flashing	0	0	Photographed	-	46.9186	1.67134	48.3	0.971399	arthropod	NextSeq
FF435	Pyractomena borealis	Pyractomena	Lampyrinae	P	Pyractomena borealis P	Whole body	Py._bore._pupa_female_whole_body	BBLa018	BBLa018.02	4	2022-04-30	4	30	2022	Caught on bark of oak tree, south-exposed	17:15:00	40.027	-75.1977	Wissahickon Valley park, Philadelphia, PA, USA	PA	PA_Southeastern_PA	3.Suburban park	Woody trail uphill, near river	19	No	Bioluminescent	Non-flashing	0	0	Photographed	-	294.298	2.46879	7.85	37.4901	arthropod	NextSeq
FF436	Pyractomena borealis	Pyractomena	Lampyrinae	M	Pyractomena borealis M	Whole body	Py._bore._emerging_adult_male_whole_body	BBLa018	BBLa018.03	4	2022-04-30	4	30	2022	Caught on bark of oak tree, south-exposed	18:15:00	40.0236	-75.1993	Wissahickon Valley park, Philadelphia, PA, USA	PA	PA_Southeastern_PA	3.Suburban park	Woody trail uphill, near river	19	No	Bioluminescent	Non-flashing	0	0	Photographed	-	23.0096	1.36191	8.41	2.73598	arthropod	NextSeq
FF437	Pyractomena borealis	Pyractomena	Lampyrinae	M	Pyractomena borealis M	Whole body	Py._bore._callow_adult_male_whole_body	BBLa019	BBLa018.04	4	2022-04-30	4	30	2022	Caught on bark of oak tree, south-exposed	18:15:00	40.0236	-75.1993	Wissahickon Valley park, Philadelphia, PA, USA	PA	PA_Southeastern_PA	3.Suburban park	Woody trail uphill, near river	19	No	Bioluminescent	Caught not flashing	0	0	Photographed	-	1.02382	0.0102236	8.7	0.11768	arthropod	NextSeq
FF438	Photuris versicolor group	Photuris	Photurinae	L	Photuris versicolor group L	Whole body	Pr._vers._larva_whole_body	BBLa023	BBLa022.01	1	2022-05-22	5	22	2022	Pitfall trap, 10 days	NA	39.9796	-75.2027	Martin Luther King Jr Dr, Philadelphia, PA, USA	PA	PA_Southeastern_PA	1.City or town park	Woody city park, old plane trees and grass by the river	25	Yes	Bioluminescent	Non-flashing	0	0	Photographed	Barcoded with C11751FF/C12183 primers	2978.6	3.47401	51	58.4039	arthropod	NextSeq
FF439	Pyractomena borealis	Pyractomena	Lampyrinae	P	Pyractomena borealis P	Whole body	Py._bore._late_pupa_whole_body	BBLa025	BBLa024.05	5	2022-05-29	5	29	2022	Caught on tree trunk	15:15:00	42.8846	-73.1136	Long Trail, Woodford, VT, USA	VT	VT_Southwestern_VT	6.Forest	Forested, mountain trail, mid elevation	24	No	Bioluminescent	Non-flashing	0	0	Photographed	Barcoded with LCO1490/HCO2198 primers	203.991	2.30961	13.2	15.4539	arthropod	NextSeq
FF440	Photinus consanguineus group	Photinus	Lampyrinae	L	Photinus consanguineus group L	Whole body	Pn._cons._late_larva_whole_body	BBLa025	BBLa025.04	5	2022-05-29	5	29	2022	Caught on flight	21:45:00	43.1219	-73.3858	Scotch Hill Rd, Cambridge, NY, USA	NY	NY_Northeastern_NY	5.Mix of forest and meadow	Farm surrounded by fields, woods, cricks and ponds	22	No	Bioluminescent	Firm glow	0	0	Photographed	Barcoded with LCO1490/HCO2198 primers	7104.81	3.85155	9.59	740.856	arthropod	NextSeq
FF441	Photuris versicolor group	Photuris	Photurinae	L	Photuris versicolor group L	Whole body	Pr._vers._larva_whole_body	BBLa026	BBLa025.05	5	2022-05-29	5	29	2022	Caught on flight	21:45:00	43.1219	-73.3858	Scotch Hill Rd, Cambridge, NY, USA	NY	NY_Northeastern_NY	5.Mix of forest and meadow	Farm surrounded by fields, woods, cricks and ponds	22	No	Bioluminescent	Firm glow	0	0	Photographed	Barcoded with C1178m/C12183 primers	834307	5.92133	16.9	49367.3	arthropod	NextSeq
FF442	Photinus pyralis	Photinus	Lampyrinae	M	Photinus pyralis M	Whole body	Pn._pyra._adult_male_whole_body	BBLa027	BBLa027.01	6	2022-06-11	6	11	2022	Caught on flight	20:30:00	39.9796	-75.2027	Martin Luther King Jr Dr, Philadelphia, PA, USA	PA	PA_Southeastern_PA	1.City or town park	Woody city park, old plane trees and grass by the river	24	No	Bioluminescent	J-shaped flash every 5 to 7 seconds	0	0	-	-	16.2393	1.21057	2.64	6.15123	arthropod	NextSeq
FF443	Photuris versicolor group	Photuris	Photurinae	M	Photuris versicolor group M	Whole body	Pr._vers._adult_male_whole_body	BBLa028	BBLa028.02	3	2022-06-14	6	14	2022	Caught on flight	21:45:00	39.9796	-75.2027	Martin Luther King Jr Dr, Philadelphia, PA, USA	PA	PA_Southeastern_PA	1.City or town park	Woody city park, old plane trees and grass by the river	27	Yes	Bioluminescent	2 to 3 flash-trains every ~3 seconds	0	0	-	-	11.9355	1.07684	1.17	10.2013	arthropod	NextSeq
FF444	Photinus pyralis	Photinus	Lampyrinae	M	Photinus pyralis M	Whole body	Pn._pyra._adult_male_whole_body	BBLa029	BBLa028.03	3	2022-06-14	6	14	2022	Caught on flight	21:30:00	39.9796	-75.2027	Martin Luther King Jr Dr, Philadelphia, PA, USA	PA	PA_Southeastern_PA	1.City or town park	Woody city park, old plane trees and grass by the river	27	Yes	Bioluminescent	J-shaped flash every 5 to 7 seconds	0	0	-	-	0.823195	-0.0844973	3.02	0.272581	arthropod	NextSeq
FF445	Photuris versicolor group	Photuris	Photurinae	F	Photuris versicolor group F	Whole body	Pr._vers._adult_female_whole_body	BBLa031	BBLa030.04	5	2022-06-19	6	19	2022	Caught hidding/sleeping on a statue	16:15:00	42.2145	-73.1738	Ashintully Gardens, Sodom Rd, Tyringham, MA, USA	MA	MA_Western_MA	5.Mix of forest and meadow	Mix of woods, meadows and garden with stream	18	No	Bioluminescent	No flash (but caught during the day)	0	0	-	-	214.679	2.33179	5.79	37.0776	arthropod	NextSeq
FF446	Photinus pyralis	Photinus	Lampyrinae	M	Photinus pyralis M	Whole body	Pn._pyra._adult_male_whole_body	BBLa031	BBLa031.09	24	2022-06-24	6	24	2022	Caught on herb, landed	21:30:00	39.9796	-75.2027	Martin Luther King Jr Dr, Philadelphia, PA, USA	PA	PA_Southeastern_PA	1.City or town park	Woody city park, old plane trees and grass by the river	22	No	Bioluminescent	J-shaped flash every 5 to 7 seconds	0	0	-	-	17.9547	1.25418	7.22	2.4868	arthropod	NextSeq
FF447	Photinus pyralis	Photinus	Lampyrinae	F	Photinus pyralis F	Whole body	Pn._pyra._adult_female_whole_body	BBLa031	BBLa031.10	24	2022-06-24	6	24	2022	Caught on herb, landed	20:45:00	39.9796	-75.2027	Martin Luther King Jr Dr, Philadelphia, PA, USA	PA	PA_Southeastern_PA	1.City or town park	Woody city park, old plane trees and grass by the river	22	No	Bioluminescent	Short responding flash	0	0	-	-	337.154	2.52783	19.2	17.5601	arthropod	NextSeq
FF448	Photinus scintillans	Photinus	Lampyrinae	M	Photinus scintillans M	Whole body	Pn._scin._adult_male_whole_body	BBLa031	BBLa031.14	24	2022-06-24	6	24	2022	Caught on flight	20:45:00	39.9796	-75.2027	Martin Luther King Jr Dr, Philadelphia, PA, USA	PA	PA_Southeastern_PA	1.City or town park	Woody city park, old plane trees and grass by the river	22	No	Bioluminescent	Short yellow-orange flash every 2-4 seconds, flying very low	0	0	Photographed	Barcoded with SauronS878/jgHCO2183 primers	0	0	15.1	0	arthropod	NextSeq
FF449	Photuris versicolor group	Photuris	Photurinae	F	Photuris versicolor group F	Whole body	Pr._vers._adult_female_whole_body	BBLa031	BBLa031.21	24	2022-06-24	6	24	2022	Caught on herb, landed	21:30:00	39.9796	-75.2027	Martin Luther King Jr Dr, Philadelphia, PA, USA	PA	PA_Southeastern_PA	1.City or town park	Woody city park, old plane trees and grass by the river	22	No	Bioluminescent	1 travel-flash every 1-2 seconds	0	0	-	-	9.68206	0.985968	1.17	8.27527	arthropod	NextSeq
FF450	Extraction blank	Extraction blank	Extraction blank	-	-	Extraction blank	-	-	-	-	-	-	-	-	-	-	-	-	-	-	-	-	-	-	-	-	-	-	-	-	-	1.44558	0.388383	0	0	blank	NextSeq
FF451	Photuris versicolor group	Photuris	Photurinae	M	Photuris versicolor group M	Whole body	Pr._vers._adult_male_whole_body	BBLa031	BBLa031.24	24	2022-06-24	6	24	2022	Caught on herb, landed	21:30:00	39.9796	-75.2027	Martin Luther King Jr Dr, Philadelphia, PA, USA	PA	PA_Southeastern_PA	1.City or town park	Woody city park, old plane trees and grass by the river	22	No	Bioluminescent	1 travel-flash every 1-2 seconds	0	0	-	-	55.012	1.74046	4.54	12.1172	arthropod	NextSeq
FF452	Photinus marginellus group	Photinus	Lampyrinae	M	Photinus marginellus group M	Whole body	Pn._marg._adult_male_whole_body	BBLa032	BBLa032.07.1	10	2022-06-27	6	27	2022	Caught on flight	20:45:00	40.0351	-75.2051	Wissahickon Valley park, Philadelphia, PA, USA	PA	PA_Southeastern_PA	3.Suburban park	Woody trail uphill, near river	24	No	Bioluminescent	Short yellow-orange flash every 2-4 seconds, flying very low	0	0	-	Barcoded with C1178m/C12183 primers	551303	5.74139	20.9	26378.1	arthropod	NextSeq
FF453	Photinus scintillans	Photinus	Lampyrinae	M	Photinus scintillans M	Whole body	Pn._scin._adult_male_whole_body	BBLa032	BBLa032.07.2	10	2022-06-27	6	27	2022	Caught on flight	20:45:00	40.0351	-75.2051	Wissahickon Valley park, Philadelphia, PA, USA	PA	PA_Southeastern_PA	3.Suburban park	Woody trail uphill, near river	24	No	Bioluminescent	Short yellow-orange flash every 2-4 seconds, flying very low	0	0	-	Barcoded with SauronS878/jgHCO2183 primers	68.1263	1.83331	32.6	2.08976	arthropod	NextSeq
FF454	Photuris versicolor group	Photuris	Photurinae	F	Photuris versicolor group F	Whole body	Pr._vers._adult_female_whole_body	BBLa032	BBLa032.08	10	2022-06-27	6	27	2022	Caught on a leaf	21:00:00	40.0351	-75.2051	Wissahickon Valley park, Philadelphia, PA, USA	PA	PA_Southeastern_PA	3.Suburban park	Woody trail uphill, near river	24	No	Bioluminescent	Short responding flash, attracting Photinus scintillans	0	0	-	-	1155.73	3.06286	5.18	223.114	arthropod	NextSeq
FF455	Photinus pyralis	Photinus	Lampyrinae	M	Photinus pyralis M	Whole body	Pn._pyra._adult_male_whole_body	BBLa033	BBLa033.01	12	2022-07-03	7	3	2022	Caught on flight	20:45:00	40.0351	-75.2051	Wissahickon Valley park, Philadelphia, PA, USA	PA	PA_Southeastern_PA	3.Suburban park	Woody trail uphill, near river	27	No	Bioluminescent	J-shaped flash every 5 to 7 seconds	0	0	-	-	9.76205	0.989541	4.69	2.08146	arthropod	NextSeq
FF456	Photuris lucicrescens	Photuris	Photurinae	F	Photuris lucicrescens F	Whole body	Pr._luci._adult_female_whole_body	BBLa033	BBLa033.11	12	2022-07-03	7	3	2022	Caught on leaf	22:00:00	40.0351	-75.2051	Wissahickon Valley park, Philadelphia, PA, USA	PA	PA_Southeastern_PA	3.Suburban park	Woody trail uphill, near river	27	No	Bioluminescent	1 flash every 1-2 seconds	0	0	Photographed	-	4044.27	3.60684	1.64	2466.02	arthropod	NextSeq
FF457	Photuris hebes	Photuris	Photurinae	M	Photuris hebes M	Whole body	Pr._hebe._adult_male_whole_body	BBLa034	BBLa033.12	12	2022-07-03	7	3	2022	Caught on flight	21:45:00	40.0351	-75.2051	Wissahickon Valley park, Philadelphia, PA, USA	PA	PA_Southeastern_PA	3.Suburban park	Woody trail uphill, near river	27	No	Bioluminescent	1 travel-flash every 1-2 seconds	0	0	-	-	1.5057e+06	6.17774	24.2	62219.1	arthropod	NextSeq
FF458	Photuris hebes	Photuris	Photurinae	M	Photuris hebes M	Whole body	Pr._hebe._adult_male_whole_body	BBLa034	BBLa034.08	10	2022-07-08	7	8	2022	Caught on flight	20:45:00	39.9796	-75.2027	Martin Luther King Jr Dr, Philadelphia, PA, USA	PA	PA_Southeastern_PA	1.City or town park	Woody city park, old plane trees and grass by the river	28	No	Bioluminescent	One short flash every 1 to 2 seconds	0	0	Photographed	-	40.3909	1.60628	8.83	4.57429	arthropod	NextSeq
FF459	Photuris versicolor group	Photuris	Photurinae	M	Photuris versicolor group M	Whole body	Pr._vers._adult_male_whole_body	BBLa034	BBLa034.09	10	2022-07-08	7	8	2022	Caught on flight	21:00:00	39.9796	-75.2027	Martin Luther King Jr Dr, Philadelphia, PA, USA	PA	PA_Southeastern_PA	1.City or town park	Woody city park, old plane trees and grass by the river	28	No	Bioluminescent	2 to 3 flash-trains every ~3 seconds	0	0	-	-	175.998	2.24551	9.98	17.635	arthropod	NextSeq
FF460	Photuris versicolor group	Photuris	Photurinae	F	Photuris versicolor group F	Whole body	Pr._vers._adult_female_whole_body	BBLa035	BBLa034.10	10	2022-07-08	7	8	2022	Caught on flight	20:45:00	39.9796	-75.2027	Martin Luther King Jr Dr, Philadelphia, PA, USA	PA	PA_Southeastern_PA	1.City or town park	Woody city park, old plane trees and grass by the river	28	No	Bioluminescent	Short responding flash, attracting Photinus pyralis	0	0	-	-	5.40423	0.732734	5.17	1.04531	arthropod	NextSeq
FF461	Photuris versicolor group	Photuris	Photurinae	M	Photuris versicolor group M	Whole body	Pr._vers._adult_male_whole_body	BBLa035	BBLa035.03	9	2022-07-15	7	15	2022	Caught on flight	23:00:00	43.1219	-73.3858	Scotch Hill Rd, Cambridge, NY, USA	NY	NY_Northeastern_NY	5.Mix of forest and meadow	Farm surrounded by fields, woods, cricks and ponds	21	No	Bioluminescent	1 travel-flash every 1-2 seconds	0	0	Photographed	-	1967.13	3.29383	13.9	141.52	arthropod	NextSeq
FF462	Photuris hebes	Photuris	Photurinae	F	Photuris hebes F	Whole body	Pr._hebe._adult_female_whole_body	BBLa035	BBLa035.05	9	2022-07-15	7	15	2022	Caught on herb, landed	23:00:00	43.1219	-73.3858	Scotch Hill Rd, Cambridge, NY, USA	NY	NY_Northeastern_NY	5.Mix of forest and meadow	Farm surrounded by fields, woods, cricks and ponds	21	No	Bioluminescent	Short responding flash, attracting males	0	0	Photographed	-	42.3621	1.62698	20.4	2.07658	arthropod	NextSeq
FF463	Photuris hebes	Photuris	Photurinae	M	Photuris hebes M	Whole body	Pr._hebe._adult_male_whole_body	BBLa035	BBLa035.07	9	2022-07-15	7	15	2022	Caught on flight	23:30:00	43.1219	-73.3858	Scotch Hill Rd, Cambridge, NY, USA	NY	NY_Northeastern_NY	5.Mix of forest and meadow	Farm surrounded by fields, woods, cricks and ponds	21	No	Bioluminescent	1 travel-flash every 1-2 seconds	0	0	Photographed	-	42.9069	1.63253	22.5	1.90697	arthropod	NextSeq
FF464	Photinus marginellus group	Photinus	Lampyrinae	M	Photinus marginellus group M	Whole body	Pn._marg._adult_male_whole_body	BBLa035	BBLa035.08	9	2022-07-15	7	15	2022	Caught on landed, next to light	23:55:00	43.1219	-73.3858	Scotch Hill Rd, Cambridge, NY, USA	NY	NY_Northeastern_NY	5.Mix of forest and meadow	Farm surrounded by fields, woods, cricks and ponds	21	No	Bioluminescent	No flash	0	0	Photographed	Barcoded with SauronS878/jgHCO2183 primers	7.43464	0.87126	24.9	0.29858	arthropod	NextSeq
FF465	Photinus consanguineus group	Photinus	Lampyrinae	M	Photinus consanguineus group M	Whole body	Pn._cons._adult_male_whole_body	BBLa035	BBLa035.09	9	2022-07-15	7	15	2022	Caught on flight	23:30:00	43.1219	-73.3858	Scotch Hill Rd, Cambridge, NY, USA	NY	NY_Northeastern_NY	5.Mix of forest and meadow	Farm surrounded by fields, woods, cricks and ponds	21	No	Bioluminescent	Yellow flash every ~5 seconds	0	0	Photographed	Barcoded with C11751FF/C12183 primers	50.1022	1.69986	9.52	5.26284	arthropod	NextSeq
FF466	Photinus consanguineus group	Photinus	Lampyrinae	M	Photinus consanguineus group M	Whole body	Pn._cons._adult_male_whole_body	BBLa036	BBLa036.06	14	2022-07-16	7	16	2022	Caught on flight	21:10:00	43.1219	-73.3858	Scotch Hill Rd, Cambridge, NY, USA	NY	NY_Northeastern_NY	5.Mix of forest and meadow	Farm surrounded by fields, woods, cricks and ponds	25	No	Bioluminescent	Short yellow-orange flash every 2-4 seconds, flying very low	0	0	Photographed	Barcoded with LCO1490/HCO2198 primers	1.90841	0.280672	15.8	0.120785	arthropod	NextSeq
FF467	Photuris versicolor group	Photuris	Photurinae	M	Photuris versicolor group M	Whole body	Pr._vers._adult_male_whole_body	BBLa036	BBLa036.09	14	2022-07-16	7	16	2022	Caught on flight	21:30:00	43.1219	-73.3858	Scotch Hill Rd, Cambridge, NY, USA	NY	NY_Northeastern_NY	5.Mix of forest and meadow	Farm surrounded by fields, woods, cricks and ponds	25	No	Bioluminescent	1 travel-flash every 1-2 seconds	0	0	-	-	15395.4	4.18739	12.4	1241.56	arthropod	NextSeq
FF468	Photuris hebes	Photuris	Photurinae	M	Photuris hebes M	Whole body	Pr._hebe._adult_male_whole_body	BBLa037	BBLa036.14	14	2022-07-16	7	16	2022	Caught on flight	23:30:00	43.1219	-73.3858	Scotch Hill Rd, Cambridge, NY, USA	NY	NY_Northeastern_NY	5.Mix of forest and meadow	Farm surrounded by fields, woods, cricks and ponds	25	No	Bioluminescent	1 travel-flash every 1-2 seconds	0	0	-	-	7692.48	3.88607	15.4	499.512	arthropod	NextSeq
FF469	Photuris hebes	Photuris	Photurinae	F	Photuris hebes F	Whole body	Pr._hebe._adult_female_whole_body	BBLa038	BBLa038.01	8	2022-07-17	7	17	2022	Caught on herb, landed	21:00:00	42.0504	-73.5196	Harlem Valley Rail Trail, Millerton, NY, USA	NY	NY_Southeastern_NY	5.Mix of forest and meadow	Woody trail in riparian valley, near swamp and rivers	23	No	Bioluminescent	Short responding flash, attracting males	0	0	-	-	2420.29	3.38387	18.5	130.826	arthropod	NextSeq
FF470	Photuris hebes	Photuris	Photurinae	M	Photuris hebes M	Whole body	Pr._hebe._adult_male_whole_body	BBLa038	BBLa038.07	8	2022-07-17	7	17	2022	Caught on flight	21:30:00	42.0504	-73.5196	Harlem Valley Rail Trail, Millerton, NY, USA	NY	NY_Southeastern_NY	5.Mix of forest and meadow	Woody trail in riparian valley, near swamp and rivers	23	No	Bioluminescent	1 travel-flash every 1-2 seconds	0	0	-	-	68.6542	1.83667	7.8	8.80182	arthropod	NextSeq
FF471	Photinus marginellus group	Photinus	Lampyrinae	M	Photinus marginellus group M	Whole body	Pn._marg._adult_male_whole_body	BBLa039	BBLa038.08	8	2022-07-17	7	17	2022	Caught on herb, being eaten by BBLa038.08	22:00:00	42.0504	-73.5196	Harlem Valley Rail Trail, Millerton, NY, USA	NY	NY_Southeastern_NY	5.Mix of forest and meadow	Woody trail in riparian valley, near swamp and rivers	23	No	Bioluminescent	Intense glow	0	1	-	Barcoded with SauronS878/jgHCO2183 primers	52.3745	1.71912	31.8	1.647	arthropod	NextSeq
FF472	Photinus pyralis	Photinus	Lampyrinae	M	Photinus pyralis M	Whole body	Pn._pyra._adult_male_whole_body	BBLa041	BBLa041.01	2	2023-06-01	6	1	2023	Caught on flight	20:50:00	32.7293	-97.0989	Lana Wolff Park, Arlington, TX, USA	TX	TX_North_TX	1.City or town park	Woody patches surrounding a grassy prairie	27	No	Bioluminescent	J-shaped flash every 5 to 7 seconds	0	0	Photographed	-	9.39385	0.972844	4.1	2.29118	arthropod	NextSeq
FF473	Photinus pyralis	Photinus	Lampyrinae	F	Photinus pyralis F	Whole body	Pn._pyra._adult_female_whole_body	BBLa041	BBLa041.02	2	2023-06-01	6	1	2023	Caught on elm leaf	21:00:00	32.7293	-97.0989	Lana Wolff Park, Arlington, TX, USA	TX	TX_North_TX	1.City or town park	Woody patches surrounding a grassy prairie	27	No	Bioluminescent	Short responding flash	0	0	Photographed	-	4.68184	0.670417	11.7	0.400157	arthropod	NextSeq
FF474	Extraction blank	Extraction blank	Extraction blank	-	-	Extraction blank	-	-	-	-	-	-	-	-	-	-	-	-	-	-	-	-	-	-	-	-	-	-	-	-	-	0	0	0	0	blank	NextSeq
FF475	Photinus pyralis	Photinus	Lampyrinae	F	Photinus pyralis F	Whole body	Pn._pyra._adult_female_whole_body	BBLa043	BBLa043.19	21	2023-06-30	6	30	2023	Caught on flight	20:20:00	39.9796	-75.2027	Martin Luther King Jr Dr, Philadelphia, PA, USA	PA	PA_Southeastern_PA	1.City or town park	Woody city park, old plane trees and grass by the river	26	No	Bioluminescent	J-shaped flash every 5 to 7 seconds	0	0	Photographed	-	128.973	2.1105	12.2	10.5716	arthropod	NextSeq
FF476	Photuris hebes	Photuris	Photurinae	M	Photuris hebes M	Whole body	Pr._hebe._adult_male_whole_body	BBLa043	BBLa043.21	21	2023-06-30	6	30	2023	Caught on flight	21:00:00	39.9796	-75.2027	Martin Luther King Jr Dr, Philadelphia, PA, USA	PA	PA_Southeastern_PA	1.City or town park	Woody city park, old plane trees and grass by the river	26	No	Bioluminescent	J-shaped flash every 5 to 7 seconds	0	0	-	-	5292.18	3.72363	17.5	302.41	arthropod	NextSeq
FF477	Photuris versicolor group	Photuris	Photurinae	M	Photuris versicolor group M	Whole body	Pr._vers._adult_male_whole_body	BBLa045	BBLa045.02	3	2023-07-02	7	2	2023	Caught landed on grass blade	18:00:00	41.3972	-73.3254	Sugar Ln, Newtown, CT, USA	CT	CT_Southwestern_CT	2.Front or back yard	Front yard	25	No	Bioluminescent	Short green flashes	0	0	-	-	2735.85	3.43709	11.9	229.903	arthropod	NextSeq
FF478	Photinus marginellus group	Photinus	Lampyrinae	M	Photinus marginellus group M	Whole body	Pn._marg._adult_male_whole_body	BBLa046	BBLa046.01	1	2023-07-15	7	15	2023	Caught landed on wall, near light	22:00:00	41.3972	-73.3254	Sugar Ln, Newtown, CT, USA	CT	CT_Southwestern_CT	2.Front or back yard	Front yard	26	No	Bioluminescent	Not flashing when caught	0	0	-	Barcoded with C11751FF/C12183 primers	166.65	2.22181	17.8	9.36239	arthropod	NextSeq
FF479	Photinus pyralis	Photinus	Lampyrinae	M	Photinus pyralis M	Whole body	Pn._pyra._adult_male_whole_body	BBLa047	BBLa047.05	5	2023-07-31	7	31	2023	Caught on flight	20:50:00	37.4986	-79.7639	Beaver Dam Rd, Buchanan, VA, USA	VA	VA_Western_VA	5.Mix of forest and meadow	Side of road surrounded by farmlands	26	No	Bioluminescent	J-shaped flash every 5 to 7 seconds	0	0	-	-	100.505	2.00219	10	10.0505	arthropod	NextSeq
FF480	Photinus pyralis	Photinus	Lampyrinae	F	Photinus pyralis F	Whole body	Pn._pyra._adult_female_whole_body	BBLa048	BBLa048.01	1	2023-08-01	8	1	2023	Caught on flight	14:15:00	35.8833	-84.3044	Woodlawn Rd, Lenoir City, TN, USA	TN	TN_East_TN	6.Forest	Small woods	29	No	Bioluminescent	Not flashing when caught	0	0	Photographed	-	1237.62	3.09259	15.5	79.8462	arthropod	NextSeq
FF481	Photinus pyralis	Photinus	Lampyrinae	M	Photinus pyralis M	Whole body	Pn._pyra._adult_male_whole_body	BBLa049	BBLa049.12	12	2023-08-01	8	1	2023	Caught on flight	20:45:00	36.0548	-85.2262	US-70N, Monterey, TN, USA	TN	TN_Central_TN	6.Forest	Woods with clearcuts	25	No	Bioluminescent	J-shaped flash every 5 to 7 seconds	0	0	-	-	32.7668	1.51543	2.87	11.417	arthropod	NextSeq
FF482	Lucidota atra	Lucidota	Lampyrinae	M	Lucidota atra M	Whole body	Lu._atra_adult_male_whole_body	Lu.a.M.A.01	Lu.a.M.A.01	1	2023-07-21	7	21	2023	NA	14:00:00	40.9935	-77.1884	Sand Mountain Rd, Mifflinburg, PA, USA	PA	PA_Central_PA	6.Forest	Forest	28	No	Non-bioluminescent	NA	0	0	-	-	756263	5.87867	27.3	27701.9	arthropod	NextSeq
FF488	Photinus pyralis	Photinus	Lampyrinae	F	Photinus pyralis F	Whole body	Pn._pyra._adult_female_whole_body	Pn.p.F.A.01	Pn.p.F.A.01	1	2023-07-12	7	12	2023	NA	21:00:00	40.9604	-77.0074	Dieffenderfer Rd, Lewisburg, PA, USA	PA	PA_Central_PA	5.Mix of forest and meadow	Mix of forest and meadow	27	No	Bioluminescent	NA	0	0	-	-	14.0913	1.14895	10.9	1.29278	arthropod	NextSeq
FF489	Photinus pyralis	Photinus	Lampyrinae	F	Photinus pyralis F	Whole body	Pn._pyra._adult_female_whole_body	Pn.p.F.A.DEAD	Pn.p.F.A.DEAD	1	2023-07-14	7	14	2023	NA	21:00:00	40.9604	-77.0074	Dieffenderfer Rd, Lewisburg, PA, USA	PA	PA_Central_PA	5.Mix of forest and meadow	Mix of forest and meadow	27	No	Bioluminescent	NA	0	1	-	-	275203	5.43965	30.5	9023.06	arthropod	NextSeq
FF490	Photinus pyralis	Photinus	Lampyrinae	F	Photinus pyralis F	Whole body	Pn._pyra._adult_female_whole_body	Pn.p.F.IA.01	Pn.p.F.IA.01	1	2023-07-14	7	14	2023	NA	21:00:00	40.9604	-77.0074	Dieffenderfer Rd, Lewisburg, PA, USA	PA	PA_Central_PA	5.Mix of forest and meadow	Mix of forest and meadow	27	No	Bioluminescent	NA	0	0	-	-	10.8646	1.03601	4.95	2.19487	arthropod	NextSeq
FF498	Extraction blank	Extraction blank	Extraction blank	-	-	Extraction blank	-	-	-	-	-	-	-	-	-	-	-	-	-	-	-	-	-	-	-	-	-	-	-	-	-	1.19969	0.342361	0	0	blank	NextSeq
FF658	Lucidota atra	Lucidota	Lampyrinae	M	Lucidota atra M	Whole body	Lu._atra_adult_male_whole_body	BBLa030	BBLa030.02	5	2022-06-19	6	19	2022	Caught on a leaf	16:30:00	42.2145	-73.1738	Ashintully Gardens, Sodom Rd, Tyringham, MA, USA	MA	MA_Western_MA	5.Mix of forest and meadow	Mix of woods, meadows and garden with stream	18	No	Non-bioluminescent	NA	0	0	Photographed	-	418.263	2.62145	36.6	11.428	arthropod	NextSeq
FF659	Elateridae sp.	Elateridae	Elateridae	-	Elateridae sp.	Whole body	Click_beetle_adult_whole_body	BBEl001	BBEl001.01	1	2021-07-18	7	18	2021	Caught on a wall	21:00:00	39.9602	-75.1939	Powelton Avenue, Philadelphia, PA, USA	PA	PA_Southeastern_PA	1.City or town park	Inside apartment, on a window	28	No	Non-bioluminescent	NA	0	0	-	-	9.67459	0.985632	14.4	0.671846	arthropod	NextSeq
FF660	Elateridae sp.	Elateridae	Elateridae	-	Elateridae sp.	Whole body	Click_beetle_adult_whole_body	BBEl003	BBEl003.01	1	2022-02-20	2	20	2022	Caught behind bark on dead oak tree, sun-exposed	17:00:00	39.8002	-75.1517	Woods of Wenonah, Wenonah, NJ, USA	NJ	NJ_South_NJ	3.Suburban park	Woody suburban park, old oak and pine trees, small crick and lake nearby, disturbed area	2	No	Non-bioluminescent	NA	0	0	-	-	51.3472	1.71052	7.74	6.63401	arthropod	NextSeq
FF661	Chauliognathus marginatus	Cantharidae	Cantharidae	-	Chauliognathus marginatus	Whole body	Soldier_beetle_adult_whole_body	BBCa001	BBCa001.01	1	2021-06-26	6	26	2021	Caught on flight	16:30:00	40.0949	-75.4311	Valley Forge, PA, USA	PA	PA_Southeastern_PA	4.Meadow	Milkweed meadow	30	No	Non-bioluminescent	NA	0	0	-	-	3031	3.48159	39	77.7179	arthropod	NextSeq
FF662	Pedilus sp.	Pyrochroidae	Pyrochroidae	-	Pedilus sp.	Whole body	Fire-colored_beetle_adult_whole_body	BBCa002	BBCa002.03	4	2022-05-15	5	15	2022	Caught on leaf	16:00:00	41.9827	-73.5025	Rudd Pond, Millerton, NY, USA	NY	NY_Southeastern_NY	6.Forest	Forested, mountain trail, mid to low elevation	29	Yes	Non-bioluminescent	NA	0	0	-	-	1580.11	3.19869	33.6	47.027	arthropod	NextSeq
FF663	Cantharidae sp.	Cantharidae	Cantharidae	-	Cantharidae sp.	Whole body	Soldier_beetle_adult_whole_body	BBCa003	BBCa003.01	5	2022-06-19	6	19	2022	Caught on a leaf	16:00:00	42.2145	-73.1738	Ashintully Gardens, Sodom Rd, Tyringham, MA, USA	MA	MA_Western_MA	5.Mix of forest and meadow	Mix of woods, meadows and garden with stream	18	No	Non-bioluminescent	NA	0	0	-	-	42931.6	4.63278	6.89	6231	arthropod	NextSeq
FF664	Atalantycha neglecta	Cantharidae	Cantharidae	-	Atalantycha neglecta	Whole body	Soldier_beetle_adult_whole_body	BBCa004	BBCa004.01	4	2023-05-21	5	21	2023	Caught on tree trunk	18:00:00	41.3492	-73.4971	Hemlock Hills, Ridgefield, CT, USA	CT	CT_Southwestern_CT	6.Forest	Woody trail downhill	20	No	Non-bioluminescent	NA	0	0	-	-	675.981	2.82993	47.6	14.2013	arthropod	NextSeq
FF665	Plateros sp.	Lycidae	Lycidae	M	Plateros sp. M	Whole body	Net-winged_beetle_adult_whole_body	BBLy001	BBLy001.01	3	2023-07-02	7	2	2023	Caught landed on leaf	18:00:00	41.3768	-73.2854	The Orchard Hill Nature Center, Newtown, CT, USA	CT	CT_Southwestern_CT	6.Forest	Woodland preserve near small river	26	No	Non-bioluminescent	NA	0	0	-	-	1.98404	0.29755	36.6	0.0542086	arthropod	NextSeq
FF666	Extraction blank	Extraction blank	Extraction blank	-	-	Extraction blank	-	-	-	-	-	-	-	-	-	-	-	-	-	-	-	-	-	-	-	-	-	-	-	-	-	0	0	0	0	blank	NextSeq
FF667	Cicindela sexguttata	Cicindelidae	Cicindelidae	-	Cicindela sexguttata	Whole body	Tiger_beetle_adult_whole_body	BBCi001	BBCi001.01	2	2024-03-23	3	23	2024	Caught on walking path	19:00:00	32.7414	-97.1699	Dottie Lynn Pkwy, Arlington, TX, USA	TX	TX_North_TX	6.Forest	Woodland near river	18	No	Non-bioluminescent	NA	0	1	-	-	525.082	2.72023	25.5	20.5915	arthropod	NextSeq
FF668	Cicindela sexguttata	Cicindelidae	Cicindelidae	-	Cicindela sexguttata	Whole body	Tiger_beetle_adult_whole_body	BBCi001	BBCi001.02	2	2024-03-24	3	24	2024	Caught on walking path	19:00:00	32.5884	-97.0801	S State Hwy 360, Mansfield, TX, USA	TX	TX_North_TX	6.Forest	Woodland near river	19	No	Non-bioluminescent	NA	0	1	-	-	705.428	2.84845	16.55	42.6241	arthropod	NextSeq
FF669	Extraction blank	Extraction blank	Extraction blank	-	-	Extraction blank	-	-	-	-	-	-	-	-	-	-	-	-	-	-	-	-	-	-	-	-	-	-	-	-	-	0	0	0	0	blank	NextSeq
Blank	Sequencing blank	Sequencing blank	Sequencing blank	-	-	Sequencing blank	-	-	-	-	-	-	-	-	-	-	-	-	-	-	-	-	-	-	-	-	-	-	-	-	-	0	0	0	0	blank	NextSeq

## Sheet: Table S2
Table S2: Firefly dissection information. All specimens were surface-sterilized with 10% bleach and 99% ethanol, and rinsed in ultra pure, sterile PCR water. Most specimens were photographed before dissection. Photographs are available in Supplementary Figures and as data repository. Dissection blanks, highlighted in yellow here, consisted of a firefly leg left in a water droplet on the side of t…
Extraction ID	Dissection ID	Sample ID	Tissue	Specimen ID	Genus	Species	Genus species	Stage	Sex type	Female status estimation (based on size of ovaries: enlarged or not)	Number of pooled individuals	Date of dissection	Preservation of dissected tissues	Date capture	Pre-dissection preservation
FF036	FD01	FD01.GU	Full gut	BBLa034.05 and 06	Photinus	pyralis	Photinus pyralis	Adult	M	-	2	2022-07-08	Ethanol >99%	2022-07-08	Kept alive until dissection
FF037	FD01	FD01.TE	Testes	BBLa034.05 and 06	Photinus	pyralis	Photinus pyralis	Adult	M	-	2	2022-07-08	Ethanol >99%	2022-07-08	Kept alive until dissection
FF038	FD01	FD01.SPPH	Spermatophore	BBLa034.05 and 06	Photinus	pyralis	Photinus pyralis	Adult	M	-	2	2022-07-08	Ethanol >99%	2022-07-08	Kept alive until dissection
FF039	FD01	FD01.LA	Lantern	BBLa034.05 and 06	Photinus	pyralis	Photinus pyralis	Adult	M	-	2	2022-07-08	Ethanol >99%	2022-07-08	Kept alive until dissection
FF040	FD01	FD01.HE	Hemolymph	BBLa034.05 and 06	Photinus	pyralis	Photinus pyralis	Adult	M	-	2	2022-07-08	Ethanol >99%	2022-07-08	Kept alive until dissection
FF041	FD01	FD01.CA	Carcasse	BBLa034.05 and 06	Photinus	pyralis	Photinus pyralis	Adult	M	-	2	2022-07-08	Ethanol >99%	2022-07-08	Kept alive until dissection
FF131	FD02	FD02.MG	Midgut	BBLa016.05	Photinus	corruscus	Photinus corruscus	Adult	F	likely not fertilized	1	2022-08-14	Ethanol >99%	2022-04-17	>95° ethanol, stored in home freezer compartment same evening
FF132	FD02	FD02.HG+MT	Hindgut+Malpighian tubules	BBLa016.05	Photinus	corruscus	Photinus corruscus	Adult	F	likely not fertilized	1	2022-08-14	Ethanol >99%	2022-04-17	>95° ethanol, stored in home freezer compartment same evening
FF133	FD02	FD02.OV	Ovaries	BBLa016.05	Photinus	corruscus	Photinus corruscus	Adult	F	likely not fertilized	1	2022-08-14	Ethanol >99%	2022-04-17	>95° ethanol, stored in home freezer compartment same evening
FF134	FD02	FD02.GE	Genitalia	BBLa016.05	Photinus	corruscus	Photinus corruscus	Adult	F	likely not fertilized	1	2022-08-14	Ethanol >99%	2022-04-17	>95° ethanol, stored in home freezer compartment same evening
FF135	FD02	FD02.CA	Carcasse	BBLa016.05	Photinus	corruscus	Photinus corruscus	Adult	F	likely not fertilized	1	2022-08-14	Ethanol >99%	2022-04-17	>95° ethanol, stored in home freezer compartment same evening
FF125	FD03	FD03.MG	Midgut	BBLa016.04	Photinus	corruscus	Photinus corruscus	Adult	F	likely not fertilized	1	2022-08-14	Ethanol >99%	2022-04-17	>95° ethanol, stored in home freezer compartment same evening
FF126	FD03	FD03.HG+MT	Hindgut+Malpighian tubules	BBLa016.04	Photinus	corruscus	Photinus corruscus	Adult	F	likely not fertilized	1	2022-08-14	Ethanol >99%	2022-04-17	>95° ethanol, stored in home freezer compartment same evening
FF127	FD03	FD03.OV	Ovaries	BBLa016.04	Photinus	corruscus	Photinus corruscus	Adult	F	likely not fertilized	1	2022-08-14	Ethanol >99%	2022-04-17	>95° ethanol, stored in home freezer compartment same evening
FF128	FD03	FD03.ST+SDG	Spermatheca+Spermatophore digesting gland	BBLa016.04	Photinus	corruscus	Photinus corruscus	Adult	F	likely not fertilized	1	2022-08-14	Ethanol >99%	2022-04-17	>95° ethanol, stored in home freezer compartment same evening
FF129	FD03	FD03.GE	Genitalia	BBLa016.04	Photinus	corruscus	Photinus corruscus	Adult	F	likely not fertilized	1	2022-08-14	Ethanol >99%	2022-04-17	>95° ethanol, stored in home freezer compartment same evening
FF130	FD03	FD03.CA	Carcasse	BBLa016.04	Photinus	corruscus	Photinus corruscus	Adult	F	likely not fertilized	1	2022-08-14	Ethanol >99%	2022-04-17	>95° ethanol, stored in home freezer compartment same evening
FF047	FD04	FD04.GU	Full gut	BBLa031.13	Photinus	pyralis	Photinus pyralis	Adult	F	probably fertilized	1	2022-08-16	Ethanol >99%	2022-06-24	>95° ethanol, stored in home freezer compartment same evening
FF048	FD04	FD04.EG+OV	Eggs+Ovaries	BBLa031.13	Photinus	pyralis	Photinus pyralis	Adult	F	probably fertilized	1	2022-08-16	Ethanol >99%	2022-06-24	>95° ethanol, stored in home freezer compartment same evening
FF049	FD04	FD04.SDG	Spermatophore digesting gland	BBLa031.13	Photinus	pyralis	Photinus pyralis	Adult	F	probably fertilized	1	2022-08-16	Ethanol >99%	2022-06-24	>95° ethanol, stored in home freezer compartment same evening
FF050	FD04	FD04.GE	Genitalia	BBLa031.13	Photinus	pyralis	Photinus pyralis	Adult	F	probably fertilized	1	2022-08-16	Ethanol >99%	2022-06-24	>95° ethanol, stored in home freezer compartment same evening
FF051	FD04	FD04.LA	Lantern	BBLa031.13	Photinus	pyralis	Photinus pyralis	Adult	F	probably fertilized	1	2022-08-16	Ethanol >99%	2022-06-24	>95° ethanol, stored in home freezer compartment same evening
FF052	FD04	FD04.CA	Carcasse	BBLa031.13	Photinus	pyralis	Photinus pyralis	Adult	F	probably fertilized	1	2022-08-16	Ethanol >99%	2022-06-24	>95° ethanol, stored in home freezer compartment same evening
FF170	FD05	FD05.MG	Midgut	BBLa031.12	Photinus	pyralis	Photinus pyralis	Adult	F	probably fertilized	1	2022-08-16	Ethanol >99%	2022-06-24	>95° ethanol, stored in home freezer compartment same evening
FF171	FD05	FD05.HG	Hindgut	BBLa031.12	Photinus	pyralis	Photinus pyralis	Adult	F	probably fertilized	1	2022-08-16	Ethanol >99%	2022-06-24	>95° ethanol, stored in home freezer compartment same evening
FF172	FD05	FD05.EG+OV	Eggs+Ovaries	BBLa031.12	Photinus	pyralis	Photinus pyralis	Adult	F	probably fertilized	1	2022-08-16	Ethanol >99%	2022-06-24	>95° ethanol, stored in home freezer compartment same evening
FF173	FD05	FD05.SDG	Spermatophore digesting gland	BBLa031.12	Photinus	pyralis	Photinus pyralis	Adult	F	probably fertilized	1	2022-08-16	Ethanol >99%	2022-06-24	>95° ethanol, stored in home freezer compartment same evening
FF174	FD05	FD05.GE	Genitalia	BBLa031.12	Photinus	pyralis	Photinus pyralis	Adult	F	probably fertilized	1	2022-08-16	Ethanol >99%	2022-06-24	>95° ethanol, stored in home freezer compartment same evening
FF175	FD05	FD05.LA	Lantern	BBLa031.12	Photinus	pyralis	Photinus pyralis	Adult	F	probably fertilized	1	2022-08-16	Ethanol >99%	2022-06-24	>95° ethanol, stored in home freezer compartment same evening
FF176	FD05	FD05.CA	Carcasse	BBLa031.12	Photinus	pyralis	Photinus pyralis	Adult	F	probably fertilized	1	2022-08-16	Ethanol >99%	2022-06-24	>95° ethanol, stored in home freezer compartment same evening
FF027	FD06	FD06.FG	Full gut	BBLa016.06	Photinus	corruscus	Photinus corruscus	Adult	F	likely not fertilized	1	2023-04-06	Nothing, frozen	2022-04-17	>95° ethanol, stored in home freezer compartment same evening
FF028	FD06	FD06.RO	Reproductive organs	BBLa016.06	Photinus	corruscus	Photinus corruscus	Adult	F	likely not fertilized	1	2023-04-06	Nothing, frozen	2022-04-17	>95° ethanol, stored in home freezer compartment same evening
FF029	FD06	FD06.CA	Carcasse	BBLa016.06	Photinus	corruscus	Photinus corruscus	Adult	F	likely not fertilized	1	2023-04-06	Nothing, frozen	2022-04-17	>95° ethanol, stored in home freezer compartment same evening
FF078	FD07	FD07.FG	Full gut	BBLa031.22	Photuris	versicolor group	Photuris versicolor group	Adult	M	-	1	2023-04-06	Nothing, frozen	2022-06-24	>95° ethanol, stored in home freezer compartment same evening
FF079	FD07	FD07.RO	Reproductive organs	BBLa031.22	Photuris	versicolor group	Photuris versicolor group	Adult	M	-	1	2023-04-06	Nothing, frozen	2022-06-24	>95° ethanol, stored in home freezer compartment same evening
FF080	FD07	FD07.LA	Lantern	BBLa031.22	Photuris	versicolor group	Photuris versicolor group	Adult	M	-	1	2023-04-06	Nothing, frozen	2022-06-24	>95° ethanol, stored in home freezer compartment same evening
FF081	FD07	FD07.CA	Carcasse	BBLa031.22	Photuris	versicolor group	Photuris versicolor group	Adult	M	-	1	2023-04-06	Nothing, frozen	2022-06-24	>95° ethanol, stored in home freezer compartment same evening
FF030	FD06-FD07	FD06-FD07.BL	Dissection blank	-	-	-	-	-	-	-	-	2023-04-06	Nothing, frozen	-	-
FF042	FD08	FD08.FG	Full gut	BBLa031.15	Photuris	versicolor group	Photuris versicolor group	Adult	F	likely not fertilized	1	2023-04-07	Nothing, frozen	2022-06-24	>95° ethanol, stored in home freezer compartment same evening
FF043	FD08	FD08.RO	Reproductive organs	BBLa031.15	Photuris	versicolor group	Photuris versicolor group	Adult	F	likely not fertilized	1	2023-04-07	Nothing, frozen	2022-06-24	>95° ethanol, stored in home freezer compartment same evening
FF044	FD08	FD08.LA	Lantern	BBLa031.15	Photuris	versicolor group	Photuris versicolor group	Adult	F	likely not fertilized	1	2023-04-07	Nothing, frozen	2022-06-24	>95° ethanol, stored in home freezer compartment same evening
FF045	FD08	FD08.CA	Carcasse	BBLa031.15	Photuris	versicolor group	Photuris versicolor group	Adult	F	likely not fertilized	1	2023-04-07	Nothing, frozen	2022-06-24	>95° ethanol, stored in home freezer compartment same evening
FF072	FD09	FD09.FG	Full gut	BBLa016.07	Photinus	corruscus	Photinus corruscus	Adult	M	-	1	2023-04-07	Nothing, frozen	2022-04-17	>95° ethanol, stored in home freezer compartment same evening
FF073	FD09	FD09.RO	Reproductive organs	BBLa016.07	Photinus	corruscus	Photinus corruscus	Adult	M	-	1	2023-04-07	Nothing, frozen	2022-04-17	>95° ethanol, stored in home freezer compartment same evening
FF074	FD09	FD09.CA	Carcasse	BBLa016.07	Photinus	corruscus	Photinus corruscus	Adult	M	-	1	2023-04-07	Nothing, frozen	2022-04-17	>95° ethanol, stored in home freezer compartment same evening
FF075	FD08-FD09	FD08-FD09.BL	Dissection blank	-	-	-	-	-	-	-	-	2023-04-07	Nothing, frozen	-	-
FF094	FD10	FD10.FG	Full gut	BBLa016.08	Photinus	corruscus	Photinus corruscus	Adult	M	-	1	2023-04-07	Nothing, frozen	2022-04-17	>95° ethanol, stored in home freezer compartment same evening
FF095	FD10	FD010.RO	Reproductive organs	BBLa016.08	Photinus	corruscus	Photinus corruscus	Adult	M	-	1	2023-04-07	Nothing, frozen	2022-04-17	>95° ethanol, stored in home freezer compartment same evening
FF096	FD10	FD10.CA	Carcasse	BBLa016.08	Photinus	corruscus	Photinus corruscus	Adult	M	-	1	2023-04-07	Nothing, frozen	2022-04-17	>95° ethanol, stored in home freezer compartment same evening
FF022	FD11	FD11.FG	Full gut	BBLa031.11	Photinus	pyralis	Photinus pyralis	Adult	F	probably fertilized	1	2023-04-07	Nothing, frozen	2022-06-24	>95° ethanol, stored in home freezer compartment same evening
FF023	FD11	FD11.RO	Reproductive organs	BBLa031.11	Photinus	pyralis	Photinus pyralis	Adult	F	probably fertilized	1	2023-04-07	Nothing, frozen	2022-06-24	>95° ethanol, stored in home freezer compartment same evening
FF024	FD11	FD11.LA	Lantern	BBLa031.11	Photinus	pyralis	Photinus pyralis	Adult	F	probably fertilized	1	2023-04-07	Nothing, frozen	2022-06-24	>95° ethanol, stored in home freezer compartment same evening
FF025	FD11	FD11.CA	Carcasse	BBLa031.11	Photinus	pyralis	Photinus pyralis	Adult	F	probably fertilized	1	2023-04-07	Nothing, frozen	2022-06-24	>95° ethanol, stored in home freezer compartment same evening
FF026	FD10-FD11	FD10-FD11.BL	Dissection blank	-	-	-	-	-	-	-	-	2023-04-07	Nothing, frozen	-	-
FF097	FD12	FD12-FG	Full gut	BBLa034.03	Photinus	pyralis	Photinus pyralis	Adult	M	-	1	2023-04-14	Nothing, frozen	2022-07-08	>95° ethanol, stored in home freezer compartment same evening
FF098	FD12	FD12-RO	Reproductive organs	BBLa034.03	Photinus	pyralis	Photinus pyralis	Adult	M	-	1	2023-04-14	Nothing, frozen	2022-07-08	>95° ethanol, stored in home freezer compartment same evening
FF099	FD12	FD12-LA	Lantern	BBLa034.03	Photinus	pyralis	Photinus pyralis	Adult	M	-	1	2023-04-14	Nothing, frozen	2022-07-08	>95° ethanol, stored in home freezer compartment same evening
FF100	FD12	FD12-CA	Carcasse	BBLa034.03	Photinus	pyralis	Photinus pyralis	Adult	M	-	1	2023-04-14	Nothing, frozen	2022-07-08	>95° ethanol, stored in home freezer compartment same evening
FF136	FD13	FD13-FG	Full gut	BBLa031.16	Photuris	versicolor group	Photuris versicolor group	Adult	F	probably fertilized	1	2023-04-14	Nothing, frozen	2022-06-24	>95° ethanol, stored in home freezer compartment same evening
FF137	FD13	FD13-RO	Reproductive organs	BBLa031.16	Photuris	versicolor group	Photuris versicolor group	Adult	F	probably fertilized	1	2023-04-14	Nothing, frozen	2022-06-24	>95° ethanol, stored in home freezer compartment same evening
FF138	FD13	FD13-LA	Lantern	BBLa031.16	Photuris	versicolor group	Photuris versicolor group	Adult	F	probably fertilized	1	2023-04-14	Nothing, frozen	2022-06-24	>95° ethanol, stored in home freezer compartment same evening
FF139	FD13	FD13-CA	Carcasse	BBLa031.16	Photuris	versicolor group	Photuris versicolor group	Adult	F	probably fertilized	1	2023-04-14	Nothing, frozen	2022-06-24	>95° ethanol, stored in home freezer compartment same evening
FF140	FD12-FD13	FD12-FD13.BL	Dissection blank	-	-	-	-	-	-	-	-	2023-04-14	Nothing, frozen	-	-
FF154	FD14	FD14-FG	Full gut	BBLa031.23	Photuris	versicolor group	Photuris versicolor group	Adult	M	-	1	2023-04-14	Nothing, frozen	2022-06-24	>95° ethanol, stored in home freezer compartment same evening
FF155	FD14	FD14-RO	Reproductive organs	BBLa031.23	Photuris	versicolor group	Photuris versicolor group	Adult	M	-	1	2023-04-14	Nothing, frozen	2022-06-24	>95° ethanol, stored in home freezer compartment same evening
FF156	FD14	FD14-LA	Lantern	BBLa031.23	Photuris	versicolor group	Photuris versicolor group	Adult	M	-	1	2023-04-14	Nothing, frozen	2022-06-24	>95° ethanol, stored in home freezer compartment same evening
FF157	FD14	FD14-CA	Carcasse	BBLa031.23	Photuris	versicolor group	Photuris versicolor group	Adult	M	-	1	2023-04-14	Nothing, frozen	2022-06-24	>95° ethanol, stored in home freezer compartment same evening
FF088	FD15	FD15-FG	Full gut	BBLa031.17	Photuris	versicolor group	Photuris versicolor group	Adult	F	probably fertilized	1	2023-04-14	Nothing, frozen	2022-06-24	>95° ethanol, stored in home freezer compartment same evening
FF089	FD15	FD15-RO	Reproductive organs	BBLa031.17	Photuris	versicolor group	Photuris versicolor group	Adult	F	probably fertilized	1	2023-04-14	Nothing, frozen	2022-06-24	>95° ethanol, stored in home freezer compartment same evening
FF090	FD15	FD15-LA	Lantern	BBLa031.17	Photuris	versicolor group	Photuris versicolor group	Adult	F	probably fertilized	1	2023-04-14	Nothing, frozen	2022-06-24	>95° ethanol, stored in home freezer compartment same evening
FF091	FD15	FD15-CA	Carcasse	BBLa031.17	Photuris	versicolor group	Photuris versicolor group	Adult	F	probably fertilized	1	2023-04-14	Nothing, frozen	2022-06-24	>95° ethanol, stored in home freezer compartment same evening
FF092	FD15	FD15.BL	Dissection blank	-	-	-	-	-	-	-	-	2023-04-14	Nothing, frozen	-	-
FF120	FD16	FD16.FG	Full gut	BBLa034.04	Photinus	pyralis	Photinus pyralis	Adult	M	-	1	2023-04-21	Nothing, frozen	2022-07-08	>95° ethanol, stored in home freezer compartment same evening
FF121	FD16	FD16.RO	Reproductive organs	BBLa034.04	Photinus	pyralis	Photinus pyralis	Adult	M	-	1	2023-04-21	Nothing, frozen	2022-07-08	>95° ethanol, stored in home freezer compartment same evening
FF122	FD16	FD16.LA	Lantern	BBLa034.04	Photinus	pyralis	Photinus pyralis	Adult	M	-	1	2023-04-21	Nothing, frozen	2022-07-08	>95° ethanol, stored in home freezer compartment same evening
FF123	FD16	FD16.CA	Carcasse	BBLa034.04	Photinus	pyralis	Photinus pyralis	Adult	M	-	1	2023-04-21	Nothing, frozen	2022-07-08	>95° ethanol, stored in home freezer compartment same evening
FF062	FD17	FD17.FG	Full gut	BBLa015.01	Photinus	corruscus	Photinus corruscus	Adult	M	-	1	2023-04-21	Nothing, frozen	2022-04-16	>95° ethanol, stored in home freezer compartment same evening
FF063	FD17	FD17.RO	Reproductive organs	BBLa015.01	Photinus	corruscus	Photinus corruscus	Adult	M	-	1	2023-04-21	Nothing, frozen	2022-04-16	>95° ethanol, stored in home freezer compartment same evening
FF064	FD17	FD17.CA	Carcasse	BBLa015.01	Photinus	corruscus	Photinus corruscus	Adult	M	-	1	2023-04-21	Nothing, frozen	2022-04-16	>95° ethanol, stored in home freezer compartment same evening
FF065	FD16-FD17	FD16-FD17.BL	Dissection blank	-	-	-	-	-	-	-	-	2023-04-21	Nothing, frozen	-	-
FF067	FD18	FD18.FG	Full gut	BBLa028.01	Photuris	versicolor group	Photuris versicolor group	Adult	M	-	1	2023-05-29	Nothing, frozen	2022-06-14	>95° ethanol, stored in home freezer compartment same evening
FF068	FD18	FD18.RO	Reproductive organs	BBLa028.01	Photuris	versicolor group	Photuris versicolor group	Adult	M	-	1	2023-05-29	Nothing, frozen	2022-06-14	>95° ethanol, stored in home freezer compartment same evening
FF069	FD18	FD18.LA	Lantern	BBLa028.01	Photuris	versicolor group	Photuris versicolor group	Adult	M	-	1	2023-05-29	Nothing, frozen	2022-06-14	>95° ethanol, stored in home freezer compartment same evening
FF070	FD18	FD18.CA	Carcasse	BBLa028.01	Photuris	versicolor group	Photuris versicolor group	Adult	M	-	1	2023-05-29	Nothing, frozen	2022-06-14	>95° ethanol, stored in home freezer compartment same evening
FF071	FD18	FD18.BL	Dissection blank	-	-	-	-	-	-	-	-	2023-05-29	Nothing, frozen	-	-
FF021	FD19	FD19.GUT+	Full gut + some fat tissue and a bit of reproductive tissues	BBLa042.01	Photinus	pyralis	Photinus pyralis	Adult	M	-	1	2023-06-25	500 ul PCR water (took 50 ul for plating), frozen	2023-06-25	Freshly dissected same night
-	FD19	FD19.CA	Carcasse	-	Photinus	pyralis	Photinus pyralis	Adult	M	-	1	2023-06-25	Nothing, frozen	2023-06-25	Freshly dissected same night
FF343	FD20	FD20.FG	Full gut	BBLa030.03	Photinus	corruscus	Photinus corruscus	Adult	F	probably fertilized	1	2023-11-23	Nothing, frozen	2022-06-19	>95° ethanol, stored in home freezer compartment same evening
FF344	FD20	FD20.RO	Reproductive organs	BBLa030.03	Photinus	corruscus	Photinus corruscus	Adult	F	probably fertilized	1	2023-11-23	Nothing, frozen	2022-06-19	>95° ethanol, stored in home freezer compartment same evening
FF345	FD20	FD20.CA	Carcasse	BBLa030.03	Photinus	corruscus	Photinus corruscus	Adult	F	probably fertilized	1	2023-11-23	Nothing, frozen	2022-06-19	>95° ethanol, stored in home freezer compartment same evening
FF346	FD21	FD21.FG	Full gut	BBLa050.05	Photinus	corruscus	Photinus corruscus	Adult	F	likely not fertilized	1	2023-11-23	Nothing, frozen	2023-11-11	>95° ethanol, stored in -20 °C freezer two days after capture
FF347	FD21	FD21.RO	Reproductive organs	BBLa050.05	Photinus	corruscus	Photinus corruscus	Adult	F	likely not fertilized	1	2023-11-23	Nothing, frozen	2023-11-11	>95° ethanol, stored in -20 °C freezer two days after capture
FF348	FD21	FD21.CA	Carcasse	BBLa050.05	Photinus	corruscus	Photinus corruscus	Adult	F	likely not fertilized	1	2023-11-23	Nothing, frozen	2023-11-11	>95° ethanol, stored in -20 °C freezer two days after capture
FF349	FD20-FD21	FD20-FD21.BL	Dissection blank	-	-	-	-	-	-	-	-	2023-11-23	Nothing, frozen	-	-
FF350	FD22	FD22.FG	Full gut	BBLa040.01	Photinus	corruscus	Photinus corruscus	Adult	M	-	1	2023-11-24	Nothing, frozen	2023-05-21	>95° ethanol, stored in -20 °C freezer two days after capture
FF351	FD22	FD22.RO	Reproductive organs	BBLa040.01	Photinus	corruscus	Photinus corruscus	Adult	M	-	1	2023-11-24	Nothing, frozen	2023-05-21	>95° ethanol, stored in -20 °C freezer two days after capture
FF352	FD22	FD22.CA	Carcasse	BBLa040.01	Photinus	corruscus	Photinus corruscus	Adult	M	-	1	2023-11-24	Nothing, frozen	2023-05-21	>95° ethanol, stored in -20 °C freezer two days after capture
FF353	FD23	FD23.FG	Full gut	BBLa050.03	Photinus	corruscus	Photinus corruscus	Adult	M	-	1	2023-11-24	Nothing, frozen	2023-11-11	>95° ethanol, stored in -20 °C freezer two days after capture
FF354	FD23	FD23.RO	Reproductive organs	BBLa050.03	Photinus	corruscus	Photinus corruscus	Adult	M	-	1	2023-11-24	Nothing, frozen	2023-11-11	>95° ethanol, stored in -20 °C freezer two days after capture
FF355	FD23	FD23.GLOB	"Globules"	BBLa050.03	Photinus	corruscus	Photinus corruscus	Adult	M	-	1	2023-11-25	Nothing, frozen	2023-11-11	>95° ethanol, stored in -20 °C freezer two days after capture
FF356	FD23	FD23.CA	Carcasse	BBLa050.03	Photinus	corruscus	Photinus corruscus	Adult	M	-	1	2023-11-24	Nothing, frozen	2023-11-11	>95° ethanol, stored in -20 °C freezer two days after capture
FF357	FD22-FD23	FD22-FD23.BL	Dissection blank	-	-	-	-	-	-	-	-	2023-11-24	Nothing, frozen	-	-
FF358	FD24	FD24.FG	Full gut	BBLa016.03	Photinus	corruscus	Photinus corruscus	Adult	F	likely not fertilized	1	2023-11-26	Nothing, frozen	2022-04-17	>95° ethanol, stored in home freezer compartment same evening
FF359	FD24	FD24.RO	Reproductive organs	BBLa016.03	Photinus	corruscus	Photinus corruscus	Adult	F	likely not fertilized	1	2023-11-26	Nothing, frozen	2022-04-17	>95° ethanol, stored in home freezer compartment same evening
FF360	FD24	FD24.GLOB	"Globules"	BBLa016.03	Photinus	corruscus	Photinus corruscus	Adult	F	likely not fertilized	1	2023-11-26	Nothing, frozen	2022-04-17	>95° ethanol, stored in home freezer compartment same evening
FF361	FD24	FD24.CA	Carcasse	BBLa016.03	Photinus	corruscus	Photinus corruscus	Adult	F	likely not fertilized	1	2023-11-26	Nothing, frozen	2022-04-17	>95° ethanol, stored in home freezer compartment same evening
FF362	FD24	FD24.BL	Dissection blank	-	-	-	-	-	-	-	-	2023-11-26	Nothing, frozen	-	-
FF364	FD25	FD25.FG	Full gut	BBLa043.18	Photinus	pyralis	Photinus pyralis	Adult	F	probably fertilized	1	2023-11-27	Nothing, frozen	2023-06-30	>95° ethanol, stored in home freezer compartment after two days
FF365	FD25	FD25.RO	Reproductive organs	BBLa043.18	Photinus	pyralis	Photinus pyralis	Adult	F	probably fertilized	1	2023-11-27	Nothing, frozen	2023-06-30	>95° ethanol, stored in home freezer compartment after two days
FF366	FD25	FD25.LA	Lantern	BBLa043.18	Photinus	pyralis	Photinus pyralis	Adult	F	probably fertilized	1	2023-11-27	Nothing, frozen	2023-06-30	>95° ethanol, stored in home freezer compartment after two days
FF367	FD25	FD25.CA	Carcasse	BBLa043.18	Photinus	pyralis	Photinus pyralis	Adult	F	probably fertilized	1	2023-11-27	Nothing, frozen	2023-06-30	>95° ethanol, stored in home freezer compartment after two days
FF368	FD26	FD26.FG	Full gut	BBLa049.04	Photinus	pyralis	Photinus pyralis	Adult	F	likely not fertilized	1	2023-11-27	Nothing, frozen	2023-08-01	>95° ethanol, stored in home freezer compartment by night and in cooler by day
FF369	FD26	FD26.RO	Reproductive organs	BBLa049.04	Photinus	pyralis	Photinus pyralis	Adult	F	likely not fertilized	1	2023-11-27	Nothing, frozen	2023-08-01	>95° ethanol, stored in home freezer compartment by night and in cooler by day
FF370	FD26	FD26.LA	Lantern	BBLa049.04	Photinus	pyralis	Photinus pyralis	Adult	F	likely not fertilized	1	2023-11-27	Nothing, frozen	2023-08-01	>95° ethanol, stored in home freezer compartment by night and in cooler by day
FF371	FD26	FD26.CA	Carcasse	BBLa049.04	Photinus	pyralis	Photinus pyralis	Adult	F	likely not fertilized	1	2023-11-27	Nothing, frozen	2023-08-01	>95° ethanol, stored in home freezer compartment by night and in cooler by day
FF372	FD25-FD26	FD25-FD26.BL	Dissection blank	-	-	-	-	-	-	-	-	2023-11-24	Nothing, frozen	-	-
FF373	FD27	FD27.FG	Full gut	BBLa043.17	Photinus	pyralis	Photinus pyralis	Adult	M	-	1	2023-12-12	Nothing, frozen	2023-07-03	>95° ethanol, stored in home freezer compartment after two days
FF374	FD27	FD27.RO	Reproductive organs	BBLa043.17	Photinus	pyralis	Photinus pyralis	Adult	M	-	1	2023-12-12	Nothing, frozen	2023-07-03	>95° ethanol, stored in home freezer compartment after two days
FF375	FD27	FD27.LA	Lantern	BBLa043.17	Photinus	pyralis	Photinus pyralis	Adult	M	-	1	2023-12-12	Nothing, frozen	2023-07-03	>95° ethanol, stored in home freezer compartment after two days
FF376	FD27	FD27.CA	Carcasse	BBLa043.17	Photinus	pyralis	Photinus pyralis	Adult	M	-	1	2023-12-12	Nothing, frozen	2023-07-03	>95° ethanol, stored in home freezer compartment after two days
FF377	FD28	FD28.FG	Full gut	BBLa049.11	Photinus	pyralis	Photinus pyralis	Adult	M	-	1	2023-12-12	Nothing, frozen	2023-08-01	>95° ethanol, stored in home freezer compartment by night and in cooler by day
FF378	FD28	FD28.RO	Reproductive organs	BBLa049.11	Photinus	pyralis	Photinus pyralis	Adult	M	-	1	2023-12-12	Nothing, frozen	2023-08-01	>95° ethanol, stored in home freezer compartment by night and in cooler by day
FF379	FD28	FD28.LA	Lantern	BBLa049.11	Photinus	pyralis	Photinus pyralis	Adult	M	-	1	2023-12-12	Nothing, frozen	2023-08-01	>95° ethanol, stored in home freezer compartment by night and in cooler by day
FF380	FD28	FD28.CA	Carcasse	BBLa049.11	Photinus	pyralis	Photinus pyralis	Adult	M	-	1	2023-12-12	Nothing, frozen	2023-08-01	>95° ethanol, stored in home freezer compartment by night and in cooler by day
FF381	FD27-FD28	FD27-FD28.BL	Dissection blank	-	-	-	-	-	-	-	-	2023-12-12	Nothing, frozen	-	-
FF383	FD29	FD29.FG	Full gut	BBLa008.10	Photuris	versicolor group	Photuris versicolor group	Adult	F	Unknown	1	2023-12-12	Nothing, frozen	2021-07-21	>95° ethanol, stored in home freezer compartment same evening
FF384	FD29	FD29.RO	Reproductive organs	BBLa008.10	Photuris	versicolor group	Photuris versicolor group	Adult	F	Unknown	1	2023-12-12	Nothing, frozen	2021-07-21	>95° ethanol, stored in home freezer compartment same evening
FF385	FD29	FD29.LA	Lantern	BBLa008.10	Photuris	versicolor group	Photuris versicolor group	Adult	F	Unknown	1	2023-12-12	Nothing, frozen	2021-07-21	>95° ethanol, stored in home freezer compartment same evening
FF386	FD29	FD29.CA	Carcasse	BBLa008.10	Photuris	versicolor group	Photuris versicolor group	Adult	F	Unknown	1	2023-12-12	Nothing, frozen	2021-07-21	>95° ethanol, stored in home freezer compartment same evening
FF387	FD29	FD29.MITES	Mites	-	Photuris	versicolor group	Photuris versicolor group	Adult	F	Unknown	1	2023-12-12	Nothing, frozen	2021-07-21	>95° ethanol, stored in home freezer compartment same evening
FF388	FD30	FD30.FG	Full gut	BBLa029.12	Photuris	versicolor group	Photuris versicolor group	Adult	F	probably fertilized	1	2023-12-12	Nothing, frozen	2022-06-17	>95° ethanol, stored in home freezer compartment same evening, abdomen broken
FF389	FD30	FD30.RO	Reproductive organs	BBLa029.12	Photuris	versicolor group	Photuris versicolor group	Adult	F	probably fertilized	1	2023-12-12	Nothing, frozen	2022-06-17	>95° ethanol, stored in home freezer compartment same evening, abdomen broken
FF390	FD30	FD30.LA	Lantern	BBLa029.12	Photuris	versicolor group	Photuris versicolor group	Adult	F	probably fertilized	1	2023-12-12	Nothing, frozen	2022-06-17	>95° ethanol, stored in home freezer compartment same evening, abdomen broken
FF391	FD30	FD30.CA	Carcasse	BBLa029.12	Photuris	versicolor group	Photuris versicolor group	Adult	F	probably fertilized	1	2023-12-12	Nothing, frozen	2022-06-17	>95° ethanol, stored in home freezer compartment same evening, abdomen broken
FF392	FD29-FD30	FD29-FD30.BL	Dissection blank	-	-	-	-	-	-	-	-	2023-12-12	Nothing, frozen	-	-
FF393	FD31	FD31.FG	Full gut	BBLa023.01	Photuris	versicolor group	Photuris versicolor group	Adult	M	-	1	2023-12-15	Nothing, frozen	2022-05-28	>95° ethanol, stored in home freezer compartment same evening
FF394	FD31	FD31.RO	Reproductive organs	BBLa023.01	Photuris	versicolor group	Photuris versicolor group	Adult	M	-	1	2023-12-15	Nothing, frozen	2022-05-28	>95° ethanol, stored in home freezer compartment same evening
FF395	FD31	FD31.LA	Lantern	BBLa023.01	Photuris	versicolor group	Photuris versicolor group	Adult	M	-	1	2023-12-15	Nothing, frozen	2022-05-28	>95° ethanol, stored in home freezer compartment same evening
FF396	FD31	FD31.CA	Carcasse	BBLa023.01	Photuris	versicolor group	Photuris versicolor group	Adult	M	-	1	2023-12-15	Nothing, frozen	2022-05-28	>95° ethanol, stored in home freezer compartment same evening
FF397	FD32	FD32.FG	Full gut	BBLa043.20	Photuris	versicolor group	Photuris versicolor group	Adult	M	-	1	2023-12-15	Nothing, frozen	2023-06-30	>95° ethanol, stored in home freezer compartment after two days
FF398	FD32	FD32.RO	Reproductive organs	BBLa043.20	Photuris	versicolor group	Photuris versicolor group	Adult	M	-	1	2023-12-15	Nothing, frozen	2023-06-30	>95° ethanol, stored in home freezer compartment after two days
FF399	FD32	FD32.LA	Lantern	BBLa043.20	Photuris	versicolor group	Photuris versicolor group	Adult	M	-	1	2023-12-15	Nothing, frozen	2023-06-30	>95° ethanol, stored in home freezer compartment after two days
FF400	FD32	FD32.CA	Carcasse	BBLa043.20	Photuris	versicolor group	Photuris versicolor group	Adult	M	-	1	2023-12-15	Nothing, frozen	2023-06-30	>95° ethanol, stored in home freezer compartment after two days
FF401	FD31-FD32	FD31-FD32.BL	Dissection blank	-	-	-	-	-	-	-	-	2023-12-15	Nothing, frozen	-	-
FF427	FD33	FD33.FG	Full gut	BBLa012.05	Photuris	versicolor group	Photuris versicolor group	Adult	F	probably fertilized	1	2024-01-29	Nothing, frozen	2021-08-08	>95° ethanol, stored in home freezer compartment same evening
FF428	FD33	FD33.RO	Reproductive organs	BBLa012.05	Photuris	versicolor group	Photuris versicolor group	Adult	F	probably fertilized	1	2024-01-29	Nothing, frozen	2021-08-08	>95° ethanol, stored in home freezer compartment same evening
FF429	FD33	FD33.LA	Lantern	BBLa012.05	Photuris	versicolor group	Photuris versicolor group	Adult	F	probably fertilized	1	2024-01-29	Nothing, frozen	2021-08-08	>95° ethanol, stored in home freezer compartment same evening
FF430	FD33	FD33.CA	Carcasse	BBLa012.05	Photuris	versicolor group	Photuris versicolor group	Adult	F	probably fertilized	1	2024-01-29	Nothing, frozen	2021-08-08	>95° ethanol, stored in home freezer compartment same evening
FF431	FD33	FD33.BL	Dissection blank	-	-	-	-	-	-	-	-	2024-01-29	Nothing, frozen	-	-

## Sheet: Table S3
Table S3: Raw qPCR plate data. Each DNA sample was run in two or three technical replicates (i.e., plates). An average of the replicate was used as the estimate of bacterial titer. Standards were diluted PCR products containing a known quantity of 16S rRNA genes. This PCR product was obtained from the DNA of a Caballeronia symbiont (Lep1A1) isolated from a Leptoglossus zonatus individual. The num…
Plate ID	Run	Extraction ID	Specimen ID	Species	Sex	Stage	Tissue	Name	Total DNA concentration from Qubit (averaged of two runs, if ran twice)	16S rRNA copy number	Blank-corrected 16S rRNA copy number	Average blank-corrected 16S rRNA copy number between two or three plate replicates	Stdev blank-corrected 16S rRNA copy number between two or three plate replicates	qPCR efficiency	Note
3	1st	FF021	BBLa042.01	Photinus pyralis	M	Adult	Full gut + some fat tissue and a bit of reproductive tissues	Pn. pyra. adult male full gut + other tissues	1.69	0	0	-	-	0.510708	-
3	1st	FF022	FD11.FG	Photinus pyralis	F	Adult	Full gut	Pn. pyra. adult female full gut	6.87	0	0	-	-	0.510708	-
3	1st	FF023	FD11.RO	Photinus pyralis	F	Adult	Reproductive organs	Pn. pyra. adult female reproductive organs	27.75	0	0	-	-	0.510708	-
3	1st	FF024	FD11.LA	Photinus pyralis	F	Adult	Lantern	Pn. pyra. adult female lantern	1.14	0	0	-	-	0.510708	-
3	1st	FF025	FD11.CA	Photinus pyralis	F	Adult	Carcasse	Pn. pyra. adult female carcasse	42.2	5314.17	5314.17	-	-	0.510708	-
3	1st	FF026	FD10-FD11.BL	Photinus pyralis	F	Adult	Dissection blank	Pn. pyra. adult female dissection blank	1.17	0	0	-	-	0.510708	-
3	1st	FF027	FD06.FG	Photinus corruscus	F	Adult	Full gut	Pn. corr. adult female full gut	20.1	3810.33	2280.39	-	-	0.510708	-
3	1st	FF028	FD06.RO	Photinus corruscus	F	Adult	Reproductive organs	Pn. corr. adult female reproductive organs	52	6435.13	4905.19	-	-	0.510708	-
3	1st	FF029	FD06.CA	Photinus corruscus	F	Adult	Carcasse	Pn. corr. adult female carcasse	37.05	89707.2	88177.3	-	-	0.510708	-
3	1st	FF030	FD06-FD07.BL	Photinus corruscus - Photuris versicolor group	F-M	Adult	Dissection blank	Pn. corr. adult female - Pr. vers. adult male dissection blank	2.91	1529.94	0	-	-	0.510708	-
3	1st	FF031	BBLa040.02	Pyractomena dispersa	M	Adult	Whole body	Py. disp. adult male whole body	31.55	0	0	-	-	0.510708	-
3	1st	FF032	BBLa014.01	Pyractomena borealis	-	Larva	Whole body	Py. bore. larva whole body	3.03	3159.64	3159.64	-	-	0.510708	-
3	1st	FF033	BBLa030.01	Lucidota atra	NA	Adult	Whole body	Lu. atra adult female whole body	26	31211.3	31211.3	-	-	0.510708	-
3	1st	FF034	BBLa032.01	Photinus scintillans	M	Adult	Whole body	Pn. scin. adult male whole body	28.15	0	0	-	-	0.510708	-
3	1st	FF035	EBL1	Extraction blank	-	-	-	Extraction blank	0	0	0	-	-	0.510708	-
4	2nd	FF021	BBLa042.01	Photinus pyralis	M	Adult	Full gut + some fat tissue and a bit of reproductive tissues	Pn. pyra. adult male full gut + other tissues	1.69	0	0	0	0	0.854721	-
4	2nd	FF022	FD11.FG	Photinus pyralis	F	Adult	Full gut	Pn. pyra. adult female full gut	6.87	4.66889	0	0	0	0.854721	-
4	2nd	FF023	FD11.RO	Photinus pyralis	F	Adult	Reproductive organs	Pn. pyra. adult female reproductive organs	27.75	0	0	0	0	0.854721	-
4	2nd	FF024	FD11.LA	Photinus pyralis	F	Adult	Lantern	Pn. pyra. adult female lantern	1.14	0	0	0	0	0.854721	-
4	2nd	FF025	FD11.CA	Photinus pyralis	F	Adult	Carcasse	Pn. pyra. adult female carcasse	42.2	1025.77	1005.51	3159.84	3159.84	0.854721	-
4	2nd	FF026	FD10-FD11.BL	Photinus pyralis	F	Adult	Dissection blank	Pn. pyra. adult female dissection blank	1.17	0	0	0	0	0.854721	-
4	2nd	FF027	FD06.FG	Photinus corruscus	F	Adult	Full gut	Pn. corr. adult female full gut	20.1	166.319	69.8217	1175.11	1175.11	0.854721	-
4	2nd	FF028	FD06.RO	Photinus corruscus	F	Adult	Reproductive organs	Pn. corr. adult female reproductive organs	52	1941.5	1845	3375.1	3375.1	0.854721	-
4	2nd	FF029	FD06.CA	Photinus corruscus	F	Adult	Carcasse	Pn. corr. adult female carcasse	37.05	2226.92	2130.42	45153.8	45153.8	0.854721	-
4	2nd	FF030	FD06-FD07.BL	Photinus corruscus - Photuris versicolor group	F-M	Adult	Dissection blank	Pn. corr. adult female - Pr. vers. adult male dissection blank	2.91	96.4973	76.2372	38.1186	38.1186	0.854721	-
4	2nd	FF031	BBLa040.02	Pyractomena dispersa	M	Adult	Whole body	Py. disp. adult male whole body	31.55	0	0	0	0	0.854721	-
4	2nd	FF032	BBLa014.01	Pyractomena borealis	-	Larva	Whole body	Py. bore. larva whole body	3.03	14.3249	0	1579.82	1579.82	0.854721	-
4	2nd	FF033	BBLa030.01	Lucidota atra	NA	Adult	Whole body	Lu. atra adult female whole body	26	6671.18	6650.92	18931.1	18931.1	0.854721	-
4	2nd	FF034	BBLa032.01	Photinus scintillans	M	Adult	Whole body	Pn. scin. adult male whole body	28.15	0	0	0	0	0.854721	-
4	2nd	FF035	EBL1	Extraction blank	-	-	-	Extraction blank	0	20.2601	0	0	0	0.854721	-
5	1st	FF001	BBLa001.01	Pyractomena borealis	M	Adult	Whole body	Py. bore. adult male whole body	48.825	5013.3	5013.3	-	-	0.755968	-
5	1st	FF002	BBLa004.01	Photinus pyralis	M	Adult	Whole body	Pn. pyra. adult male whole body	20.15	0	0	-	-	0.755968	Reran on a third plate
5	1st	FF003	BBLa004.02	Photinus pyralis	F	Adult	Whole body	Pn. pyra. adult female whole body	46.5	0	0	-	-	0.755968	Reran on a third plate
5	1st	FF004	BBLa005.01	Photinus pyralis	M	Adult	Whole body	Pn. pyra. adult male whole body	36.8	0	0	-	-	0.755968	Reran on a third plate
5	1st	FF005	BBLa005.02	Photinus pyralis	M	Adult	Whole body	Pn. pyra. adult male whole body	14.5	0	0	-	-	0.755968	Reran on a third plate
5	1st	FF006	BBLa005.15	Photinus pyralis	F	Adult	Whole body	Pn. pyra. adult female whole body	37.65	0	0	-	-	0.755968	Reran on a third plate
5	1st	FF007	BBLa005.16	Photinus pyralis	F	Adult	Whole body	Pn. pyra. adult female whole body	51.1	193284	193284	-	-	0.755968	-
5	1st	FF008	BBLa006.01	Photinus marginellus	M	Adult	Whole body	Pn. marg. adult male whole body	40.7	449.607	449.607	-	-	0.755968	-
5	1st	FF009	BBLa006.02	Photinus marginellus	M	Adult	Whole body	Pn. marg. adult male whole body	72.35	0	0	-	-	0.755968	Reran on a third plate
5	1st	FF010	BBLa007.06	Photuris hebes	F	Adult	Whole body	Pr. hebe. adult female whole body	75.4	78695.4	78695.4	-	-	0.755968	-
5	1st	FF011	BBLa007.07	Photuris hebes	M	Adult	Whole body	Pr. hebe. adult male whole body	41.5	614249	614249	-	-	0.755968	-
5	1st	FF012	BBLa007.08	Photuris versicolor group	F	Adult	Whole body	Pr. vers. adult female whole body	67.45	0	0	-	-	0.755968	Reran on a third plate
5	1st	FF013	BBLa007.09	Photuris versicolor group	F	Adult	Whole body	Pr. vers. adult female whole body	83.4	0	0	-	-	0.755968	Reran on a third plate
5	1st	FF014	BBLa008.01	Photinus pyralis	M	Adult	Whole body	Pn. pyra. adult male whole body	33.25	517.23	517.23	-	-	0.755968	-
5	1st	FF015	BBLa008.04	Photinus pyralis	F	Adult	Whole body	Pn. pyra. adult female whole body	89.6	1639.98	1639.98	-	-	0.755968	-
5	1st	FF016	BBEl002.01	Elateridae sp.	-	Adult	Whole body	Click beetle adult whole body	200	4559.73	4559.73	-	-	0.755968	-
5	1st	FF017	BBLa010.01	Photinus indictus	F	Adult	Whole body	Pn. indi. adult female whole body	49.6	0	0	-	-	0.755968	Reran on a third plate
5	1st	FF018	BBLa010.02	Photinus marginellus	F	Adult	Whole body	Pn. marg. adult female whole body	52.2	688.244	688.244	-	-	0.755968	-
5	1st	FF019	BBLa011.05	Photuris versicolor group	F	Adult	Whole body	Pr. vers. adult female whole body	101.35	0	0	-	-	0.755968	Reran on a third plate
5	1st	FF020	BBLa011.06	Photuris versicolor group	F	Adult	Whole body	Pr. vers. adult female whole body	55.8	0	0	-	-	0.755968	Reran on a third plate
6	2nd	FF001	BBLa001.01	Pyractomena borealis	M	Adult	Whole body	Py. bore. adult male whole body	48.825	10888.6	10888.6	7950.95	4154.46	0.748196	-
6	2nd	FF002	BBLa004.01	Photinus pyralis	M	Adult	Whole body	Pn. pyra. adult male whole body	20.15	0	0	-	-	0.748196	Reran on a third plate
6	2nd	FF003	BBLa004.02	Photinus pyralis	F	Adult	Whole body	Pn. pyra. adult female whole body	46.5	0	0	-	-	0.748196	Reran on a third plate
6	2nd	FF004	BBLa005.01	Photinus pyralis	M	Adult	Whole body	Pn. pyra. adult male whole body	36.8	0	0	-	-	0.748196	Reran on a third plate
6	2nd	FF005	BBLa005.02	Photinus pyralis	M	Adult	Whole body	Pn. pyra. adult male whole body	14.5	0	0	-	-	0.748196	Reran on a third plate
6	2nd	FF006	BBLa005.15	Photinus pyralis	F	Adult	Whole body	Pn. pyra. adult female whole body	37.65	0	0	-	-	0.748196	Reran on a third plate
6	2nd	FF007	BBLa005.16	Photinus pyralis	F	Adult	Whole body	Pn. pyra. adult female whole body	51.1	259980	259980	226632	47161.2	0.748196	-
6	2nd	FF008	BBLa006.01	Photinus marginellus	M	Adult	Whole body	Pn. marg. adult male whole body	40.7	1581.54	1581.54	1015.57	800.398	0.748196	-
6	2nd	FF009	BBLa006.02	Photinus marginellus	M	Adult	Whole body	Pn. marg. adult male whole body	72.35	0	0	-	-	0.748196	Reran on a third plate
6	2nd	FF010	BBLa007.06	Photuris hebes	F	Adult	Whole body	Pr. hebe. adult female whole body	75.4	258244	258244	168470	126960	0.748196	-
6	2nd	FF011	BBLa007.07	Photuris hebes	M	Adult	Whole body	Pr. hebe. adult male whole body	41.5	787671	787671	700960	122628	0.748196	-
6	2nd	FF012	BBLa007.08	Photuris versicolor group	F	Adult	Whole body	Pr. vers. adult female whole body	67.45	0	0	-	-	0.748196	Reran on a third plate
6	2nd	FF013	BBLa007.09	Photuris versicolor group	F	Adult	Whole body	Pr. vers. adult female whole body	83.4	5538660	5538660	-	-	0.748196	Reran on a third plate
6	2nd	FF014	BBLa008.01	Photinus pyralis	M	Adult	Whole body	Pn. pyra. adult male whole body	33.25	6748.14	6748.14	3632.69	4405.92	0.748196	-
6	2nd	FF015	BBLa008.04	Photinus pyralis	F	Adult	Whole body	Pn. pyra. adult female whole body	89.6	2163.65	2163.65	1901.82	370.291	0.748196	-
6	2nd	FF016	BBEl002.01	Elateridae sp.	-	Adult	Whole body	Click beetle adult whole body	200	5918.82	5918.82	5239.27	961.022	0.748196	-
6	2nd	FF017	BBLa010.01	Photinus indictus	F	Adult	Whole body	Pn. indi. adult female whole body	49.6	274.274	274.274	137.137	193.941	0.748196	-
6	2nd	FF018	BBLa010.02	Photinus marginellus	F	Adult	Whole body	Pn. marg. adult female whole body	52.2	1188.06	1188.06	938.152	353.423	0.748196	-
6	2nd	FF019	BBLa011.05	Photuris versicolor group	F	Adult	Whole body	Pr. vers. adult female whole body	101.35	0	0	-	-	0.748196	Reran on a third plate
6	2nd	FF020	BBLa011.06	Photuris versicolor group	F	Adult	Whole body	Pr. vers. adult female whole body	55.8	0	0	-	-	0.748196	Reran on a third plate
9	1st	FF036	FD01.GU	Photinus pyralis	M	Adult	Full gut	Pn. pyra. adult male full gut	0.072	0	0	-	-	0.755968	-
9	1st	FF037	FD01.TE	Photinus pyralis	M	Adult	Testes	Pn. pyra. adult male testes	1.44	0	0	-	-	0.755968	-
9	1st	FF038	FD01.SPPH	Photinus pyralis	M	Adult	Spermatophore	Pn. pyra. adult male spermatophore	1.97	141.492	141.492	-	-	0.755968	-
9	1st	FF039	FD01.LA	Photinus pyralis	M	Adult	Lantern	Pn. pyra. adult male lantern	6.42	0	0	-	-	0.755968	-
9	1st	FF040	FD01.HE	Photinus pyralis	M	Adult	Hemolymph	Pn. pyra. adult male hemolymph	0.178	124.747	124.747	-	-	0.755968	-
9	1st	FF041	FD01.CA	Photinus pyralis	M	Adult	Carcasse	Pn. pyra. adult male carcasse	3.285	202.444	202.444	-	-	0.755968	-
9	1st	FF042	FD08.FG	Photuris versicolor group	F	Adult	Full gut	Pr. vers. adult female full gut	84.2	12221.9	10267.4	-	-	0.755968	Dissection blank below
9	1st	FF043	FD08.RO	Photuris versicolor group	F	Adult	Reproductive organs	Pr. vers. adult female reproductive organs	209	1.63318e+06	1.63123e+06	-	-	0.755968	Dissection blank below
9	1st	FF044	FD08.LA	Photuris versicolor group	F	Adult	Lantern	Pr. vers. adult female lantern	13.6	21753.6	19799.1	-	-	0.755968	Dissection blank below
9	1st	FF045	FD08.CA	Photuris versicolor group	F	Adult	Carcasse	Pr. vers. adult female carcasse	198	40717.1	38762.6	-	-	0.755968	Dissection blank below
9	1st	FF046	EBL2	Extraction blank	-	-	-	Extraction blank	0.064	0	0	-	-	0.755968	-
9	3rd	FF002	BBLa004.01	Photinus pyralis	M	Adult	Whole body	Pn. pyra. adult male whole body	20.15	0	0	0	0	0.755968	3rd plate rerun
9	3rd	FF003	BBLa004.02	Photinus pyralis	F	Adult	Whole body	Pn. pyra. adult female whole body	46.5	0	0	0	0	0.755968	3rd plate rerun
9	3rd	FF004	BBLa005.01	Photinus pyralis	M	Adult	Whole body	Pn. pyra. adult male whole body	36.8	0	0	0	0	0.755968	3rd plate rerun
9	3rd	FF005	BBLa005.02	Photinus pyralis	M	Adult	Whole body	Pn. pyra. adult male whole body	14.5	0	0	0	0	0.755968	3rd plate rerun
9	3rd	FF006	BBLa005.15	Photinus pyralis	F	Adult	Whole body	Pn. pyra. adult female whole body	37.65	0	0	0	0	0.755968	3rd plate rerun
9	3rd	FF009	BBLa006.02	Photinus marginellus	M	Adult	Whole body	Pn. marg. adult male whole body	72.35	0	0	0	0	0.755968	3rd plate rerun
9	3rd	FF012	BBLa007.08	Photuris versicolor group	F	Adult	Whole body	Pr. vers. adult female whole body	67.45	0	0	0	0	0.755968	3rd plate rerun
9	3rd	FF013	BBLa007.09	Photuris versicolor group	F	Adult	Whole body	Pr. vers. adult female whole body	83.4	4.46618e+06	4.46618e+06	3.33495e+06	2.93751e+06	0.755968	3rd plate rerun
9	3rd	FF019	BBLa011.05	Photuris versicolor group	F	Adult	Whole body	Pr. vers. adult female whole body	101.35	0	0	0	0	0.755968	3rd plate rerun
9	3rd	FF020	BBLa011.06	Photuris versicolor group	F	Adult	Whole body	Pr. vers. adult female whole body	55.8	0	0	0	0	0.755968	3rd plate rerun
10	1st	FF047	FD04.GU	Photinus pyralis	F	Adult	Full gut	Pn. pyra. adult female full gut	0.072	736.741	0	-	-	0.779441	-
10	1st	FF048	FD04.EG+OV	Photinus pyralis	F	Adult	Eggs+Ovaries	Pn. pyra. adult female eggs+ovaries	35.8	474.719	0	-	-	0.779441	-
10	1st	FF049	FD04.SDG	Photinus pyralis	F	Adult	Spermatophore digesting gland	Pn. pyra. adult female spermatophore digesting gland	0.413	0	0	-	-	0.779441	-
10	1st	FF050	FD04.GE	Photinus pyralis	F	Adult	Genitalia	Pn. pyra. adult female genitalia	0.451	3245.81	2220.59	-	-	0.779441	Reran on a third plate
10	1st	FF051	FD04.LA	Photinus pyralis	F	Adult	Lantern	Pn. pyra. adult female lantern	0.233	0	0	-	-	0.779441	-
10	1st	FF052	FD04.CA	Photinus pyralis	F	Adult	Carcasse	Pn. pyra. adult female carcasse	4.785	0	0	-	-	0.779441	-
10	1st	FF053	BBLa044.01	Lucidota atra	M	Adult	Whole body	Lu. atra adult male whole body	44	4882.52	3857.3	-	-	0.779441	-
10	1st	FF054	BBLa016.02	Photinus corruscus	F	Adult	Whole body	Pn. corr. adult female whole body	24.95	5687170	5.68614e+06	-	-	0.779441	-
10	1st	FF055	BBLa029.06	Photinus marginellus	F	Adult	Whole body	Pn. marg. adult female whole body	29.1	4823.01	3797.79	-	-	0.779441	-
10	1st	FF056	BBLa005.07	Photinus pyralis	M	Adult	Whole body	Pn. pyra. adult male whole body	6.96	54757.2	53732	-	-	0.779441	-
10	1st	FF057	BBLa036.04	Photinus scintillans	M	Adult	Whole body	Pn. scin. adult male whole body	20.55	0	0	-	-	0.779441	-
10	1st	FF058	BBLa008.06	Photuris hebes	F	Adult	Whole body	Pr. hebe. adult female whole body	18.2	33946.5	32921.3	-	-	0.779441	-
10	1st	FF059	BBLa012.01	Photuris hebes	M	Adult	Whole body	Pr. hebe. adult male whole body	23.6	253389	252364	-	-	0.779441	-
10	1st	FF060	BBLa026.05	Photuris versicolor group	M	Adult	Whole body	Pr. vers. adult male whole body	41.2	32594.5	31569.3	-	-	0.779441	-
10	1st	FF061	EBL3	Extraction blank	-	-	-	Extraction blank	0	1025.22	0	-	-	0.779441	-
10	2nd	FF036	FD01.GU	Photinus pyralis	M	Adult	Full gut	Pn. pyra. adult male full gut	0.072	0	0	0	0	0.779441	-
10	2nd	FF037	FD01.TE	Photinus pyralis	M	Adult	Testes	Pn. pyra. adult male testes	1.44	0	0	0	0	0.779441	-
10	2nd	FF038	FD01.SPPH	Photinus pyralis	M	Adult	Spermatophore	Pn. pyra. adult male spermatophore	1.97	371.502	371.502	256.497	162.642	0.779441	-
10	2nd	FF039	FD01.LA	Photinus pyralis	M	Adult	Lantern	Pn. pyra. adult male lantern	6.42	0	0	0	0	0.779441	-
10	2nd	FF040	FD01.HE	Photinus pyralis	M	Adult	Hemolymph	Pn. pyra. adult male hemolymph	0.178	0	0	62.3734	88.2092	0.779441	-
10	2nd	FF041	FD01.CA	Photinus pyralis	M	Adult	Carcasse	Pn. pyra. adult male carcasse	3.285	320.621	320.621	261.533	83.5636	0.779441	-
10	2nd	FF042	FD08.FG	Photuris versicolor group	F	Adult	Full gut	Pr. vers. adult female full gut	84.2	23794.6	21840.1	16053.8	8183.14	0.779441	Dissection blank below
10	2nd	FF043	FD08.RO	Photuris versicolor group	F	Adult	Reproductive organs	Pr. vers. adult female reproductive organs	209	1396750	1.3948e+06	1.51301e+06	167182	0.779441	Dissection blank below
10	2nd	FF044	FD08.LA	Photuris versicolor group	F	Adult	Lantern	Pr. vers. adult female lantern	13.6	5672.99	3718.49	11758.8	11370.7	0.779441	Dissection blank below
10	2nd	FF045	FD08.CA	Photuris versicolor group	F	Adult	Carcasse	Pr. vers. adult female carcasse	198	11907.4	9952.9	24357.8	20371.5	0.779441	Dissection blank below
10	2nd	FF046	EBL2	Extraction blank	-	-	-	Extraction blank	0.064	0	0	0	0	0.779441	-
11	1st	FF062	FD17.FG	Photinus corruscus	M	Adult	Dissected tissue	Pn. corr. adult male full gut	1.61	1655.24	1328.94	-	-	0.940314	-
11	1st	FF063	FD17.RO	Photinus corruscus	M	Adult	Dissected tissue	Pn. corr. adult male reproductive organs	25.345	15450.5	15124.2	-	-	0.940314	-
11	1st	FF064	FD17.CA	Photinus corruscus	M	Adult	Dissected tissue	Pn. corr. adult male carcasse	29.9	61582000000	6.1582e+10	-	-	0.940314	-
11	1st	FF065	FD16-FD17.BL	Photinus corruscus	M	Adult	Dissected tissue	Pn. corr. adult male blank	0	326.298	74.636	-	-	0.940314	-
11	1st	FF066	BBLa013.02	Photinus corruscus	M	Adult	Whole-body microbiome	Pn. corr. adult male whole body	9.37	1112.23	860.568	-	-	0.940314	Reran on a third plate
11	1st	FF067	FD18.FG	Photuris versicolor group	M	Adult	Dissected tissue	Pr. vers. adult male full gut	40.9	1469180	1.4688e+06	-	-	0.940314	-
11	1st	FF068	FD18.RO	Photuris versicolor group	M	Adult	Dissected tissue	Pr. vers. adult male reproductive organs	42.9	29959.9	29576.2	-	-	0.940314	-
11	1st	FF069	FD18.LA	Photuris versicolor group	M	Adult	Dissected tissue	Pr. vers. adult male lantern	23.3	2951.21	2567.53	-	-	0.940314	-
11	1st	FF070	FD18.CA	Photuris versicolor group	M	Adult	Dissected tissue	Pr. vers. adult male carcasse	47.15	1417.22	1033.54	-	-	0.940314	-
11	1st	FF071	FD18.BL	Photuris versicolor group	M	Adult	Dissected tissue	Pr. vers. adult male blank	0.09	383.68	132.018	-	-	0.940314	-
11	1st	FF072	FD09.FG	Photinus corruscus	M	Adult	Dissected tissue	Pn. corr. adult male full gut	18.65	27120800	2.71193e+07	-	-	0.940314	-
11	1st	FF073	FD09.RO	Photinus corruscus	M	Adult	Dissected tissue	Pn. corr. adult male reproductive organs	68.6	22996.7	21504.5	-	-	0.940314	-
11	1st	FF074	FD09.CA	Photinus corruscus	M	Adult	Dissected tissue	Pn. corr. adult male carcasse	40.3	443876	442384	-	-	0.940314	-
11	1st	FF075	FD08-FD09.BL	Photinus corruscus	M	Adult	Dissected tissue	Pn. corr. adult male blank	3.56	1492.2	1240.54	-	-	0.940314	-
11	1st	FF076	EBL4	Extraction blank	-	-	-	Extraction blank	0.3	251.662	251.662	-	-	0.940314	-
11	1st	FF077	BBLa024.01	Photinus corruscus	F	Adult	Whole-body microbiome	Pn. corr. adult female whole body	31.9	28785800000	2.87858e+10	-	-	0.940314	-
11	2nd	FF047	FD04.GU	Photinus pyralis	F	Adult	Full gut	Pn. pyra. adult female full gut	0.072	0	0	0	0	0.940314	-
11	2nd	FF048	FD04.EG+OV	Photinus pyralis	F	Adult	Eggs+Ovaries	Pn. pyra. adult female eggs+ovaries	35.8	0	0	0	0	0.940314	-
11	2nd	FF049	FD04.SDG	Photinus pyralis	F	Adult	Spermatophore digesting gland	Pn. pyra. adult female spermatophore digesting gland	0.413	0	0	0	0	0.940314	-
11	2nd	FF050	FD04.GE	Photinus pyralis	F	Adult	Genitalia	Pn. pyra. adult female genitalia	0.451	0	0	-	1570.19	0.940314	Reran on a third plate
11	2nd	FF051	FD04.LA	Photinus pyralis	F	Adult	Lantern	Pn. pyra. adult female lantern	0.233	0	0	0	0	0.940314	-
11	2nd	FF052	FD04.CA	Photinus pyralis	F	Adult	Carcasse	Pn. pyra. adult female carcasse	4.785	0	0	0	0	0.940314	-
11	2nd	FF053	BBLa044.01	Lucidota atra	M	Adult	Whole body	Lu. atra adult male whole body	44	376.219	132.306	1994.8	2633.97	0.940314	-
11	2nd	FF054	BBLa016.02	Photinus corruscus	F	Adult	Whole body	Pn. corr. adult female whole body	24.95	3205690	3.20545e+06	4.4458e+06	1.75412e+06	0.940314	-
11	2nd	FF055	BBLa029.06	Photinus marginellus	F	Adult	Whole body	Pn. marg. adult female whole body	29.1	249.554	5.641	1901.72	2681.45	0.940314	-
11	2nd	FF056	BBLa005.07	Photinus pyralis	M	Adult	Whole body	Pn. pyra. adult male whole body	6.96	3208.41	2964.5	28348.2	35898	0.940314	-
11	2nd	FF057	BBLa036.04	Photinus scintillans	M	Adult	Whole body	Pn. scin. adult male whole body	20.55	0	0	0	0	0.940314	-
11	2nd	FF058	BBLa008.06	Photuris hebes	F	Adult	Whole body	Pr. hebe. adult female whole body	18.2	17545.7	17301.8	25111.5	11044.6	0.940314	-
11	2nd	FF059	BBLa012.01	Photuris hebes	M	Adult	Whole body	Pr. hebe. adult male whole body	23.6	172318	172074	212219	56773.4	0.940314	-
11	2nd	FF060	BBLa026.05	Photuris versicolor group	M	Adult	Whole body	Pr. vers. adult male whole body	41.2	2801.09	2557.18	17063.2	20514.7	0.940314	-
11	2nd	FF061	EBL3	Extraction blank	-	-	-	Extraction blank	0	243.913	243.913	121.957	172.473	0.940314	-
12	2nd	FF062	FD17.FG	Photinus corruscus	M	Adult	Dissected tissue	Pn. corr. adult male full gut	1.61	1940.01	1148.03	1238.49	127.922	0.68555	-
12	2nd	FF063	FD17.RO	Photinus corruscus	M	Adult	Dissected tissue	Pn. corr. adult male reproductive organs	25.345	3459.79	2667.81	8896.01	8808	0.68555	-
12	2nd	FF064	FD17.CA	Photinus corruscus	M	Adult	Dissected tissue	Pn. corr. adult male carcasse	29.9	5236170	5.23538e+06	3.07936e+10	4.35413e+10	0.68555	-
12	2nd	FF065	FD16-FD17.BL	Photinus corruscus	M	Adult	Dissected tissue	Pn. corr. adult male blank	0	651.147	0	37.318	52.7756	0.68555	-
12	2nd	FF066	BBLa013.02	Photinus corruscus	M	Adult	Whole-body microbiome	Pn. corr. adult male whole body	9.37	563.868	0	-	-	0.68555	Reran on a third plate
12	2nd	FF067	FD18.FG	Photuris versicolor group	M	Adult	Dissected tissue	Pr. vers. adult male full gut	40.9	256955	256163	862480	857461	0.68555	-
12	2nd	FF068	FD18.RO	Photuris versicolor group	M	Adult	Dissected tissue	Pr. vers. adult male reproductive organs	42.9	19732.9	18940.9	24258.6	7520.29	0.68555	-
12	2nd	FF069	FD18.LA	Photuris versicolor group	M	Adult	Dissected tissue	Pr. vers. adult male lantern	23.3	4260.88	3468.9	3018.22	637.367	0.68555	-
12	2nd	FF070	FD18.CA	Photuris versicolor group	M	Adult	Dissected tissue	Pr. vers. adult male carcasse	47.15	2982.59	2190.61	1612.08	818.174	0.68555	-
12	2nd	FF071	FD18.BL	Photuris versicolor group	M	Adult	Dissected tissue	Pr. vers. adult male blank	0.09	0	0	66.009	93.3508	0.68555	-
12	2nd	FF072	FD09.FG	Photinus corruscus	M	Adult	Dissected tissue	Pn. corr. adult male full gut	18.65	2194410	2.19095e+06	1.46551e+07	1.7627e+07	0.68555	-
12	2nd	FF073	FD09.RO	Photinus corruscus	M	Adult	Dissected tissue	Pn. corr. adult male reproductive organs	68.6	110285	106825	64164.5	60330.4	0.68555	-
12	2nd	FF074	FD09.CA	Photinus corruscus	M	Adult	Dissected tissue	Pn. corr. adult male carcasse	40.3	329933	326473	384428	81961.6	0.68555	-
12	2nd	FF075	FD08-FD09.BL	Photinus corruscus	M	Adult	Dissected tissue	Pn. corr. adult male blank	3.56	3460.43	2668.45	1954.5	1009.69	0.68555	-
12	2nd	FF076	EBL4	Extraction blank	-	-	-	Extraction blank	0.3	791.977	791.977	521.819	382.06	0.68555	-
12	2nd	FF077	BBLa024.01	Photinus corruscus	F	Adult	Whole-body microbiome	Pn. corr. adult female whole body	31.9	5982200000	5.9822e+09	1.7384e+10	1.61246e+10	0.68555	-
13	1st	FF078	FD07.FG	Photuris versicolor group	M	Adult	Full gut	Pr. vers. adult male full gut	9.69	368706	367847	-	-	0.67895	-
13	1st	FF079	FD07.RO	Photuris versicolor group	M	Adult	Reproductive organs	Pr. vers. adult male reproductive organs	4.665	2254.52	1395.9	-	-	0.67895	-
13	1st	FF080	FD07.LA	Photuris versicolor group	M	Adult	Lantern	Pr. vers. adult male lantern	0	0	0	-	-	0.67895	-
13	1st	FF081	FD07.CA	Photuris versicolor group	M	Adult	Carcasse	Pr. vers. adult male carcasse	83.45	303.188	0	-	-	0.67895	-
13	1st	FF082	BBLa020.02	Photinus corruscus	M	Adult	Whole body	Pn. corr. adult male whole body	7.735	91385.5	90565	-	-	0.67895	-
13	1st	FF083	BBLa025.01	Photuris versicolor group	M	Adult	Whole body	Pr. vers. adult male whole body	14.8	2812460	2.81164e+06	-	-	0.67895	-
13	1st	FF084	BBLa045.01	Photuris versicolor group	M	Adult	Whole body	Pr. vers. adult male whole body	5.22	70161.4	69340.9	-	-	0.67895	-
13	1st	FF085	BBLa040.03	Pyractomena dispersa	M	Adult	Whole body	Py. disp. adult male whole body	11.65	0	0	-	-	0.67895	-
13	1st	FF086	BBLa037.01	Lucidota atra	M	Adult	Whole body	Lu. atra adult male whole body	5.62	1692.63	872.13	-	-	0.67895	-
13	1st	FF087	BBLa044.02	Lucidota atra	M	Adult	Whole body	Lu. atra adult male whole body	11.9	1516.7	696.2	-	-	0.67895	-
13	1st	FF088	FD15-FG	Photuris versicolor group	F	Adult	Full gut	Pr. vers. adult female full gut	40.9	43756.2	42546.3	-	-	0.67895	-
13	1st	FF089	FD15-RO	Photuris versicolor group	F	Adult	Reproductive organs	Pr. vers. adult female reproductive organs	51.05	11766.3	10556.4	-	-	0.67895	-
13	1st	FF090	FD15-LA	Photuris versicolor group	F	Adult	Lantern	Pr. vers. adult female lantern	5.68	654.61	0	-	-	0.67895	-
13	1st	FF091	FD15-CA	Photuris versicolor group	F	Adult	Carcasse	Pr. vers. adult female carcasse	43.7	882.829	0	-	-	0.67895	-
13	1st	FF092	FD15.BL	Photuris versicolor group	F	Adult	Dissection blank	Pr. vers. adult female dissection blank	0	1209.86	389.36	-	-	0.67895	-
13	1st	FF093	EBL5	Extraction blank	-	-	-	Extraction blank	0	820.5	820.5	-	-	0.67895	-
13	1st	FF094	FD10.FG	Photinus corruscus	M	Adult	Full gut	Pn. corr. adult male full gut	6.34	1166910	1.16577e+06	-	-	0.67895	-
13	1st	FF095	FD010.RO	Photinus corruscus	M	Adult	Reproductive organs	Pn. corr. adult male reproductive organs	33.9	962.258	0	-	-	0.67895	-
13	1st	FF096	FD10.CA	Photinus corruscus	M	Adult	Carcasse	Pn. corr. adult male carcasse	16.75	4098.08	2960.33	-	-	0.67895	-
13	1st	FF097	FD12-FG	Photinus pyralis	M	Adult	Full gut	Pn. pyra. adult male full gut	9.675	148649	147332	-	-	0.67895	Has been updated using dissection blank
13	1st	FF098	FD12-RO	Photinus pyralis	M	Adult	Reproductive organs	Pn. pyra. adult male reproductive organs	11.095	127517	126200	-	-	0.67895	Has been updated using dissection blank
13	1st	FF099	FD12-LA	Photinus pyralis	M	Adult	Lantern	Pn. pyra. adult male lantern	1.975	3341.37	2024.21	-	-	0.67895	Has been updated using dissection blank
13	1st	FF100	FD12-CA	Photinus pyralis	M	Adult	Carcasse	Pn. pyra. adult male carcasse	21.05	0	0	-	-	0.67895	Has been updated using dissection blank
13	1st	FF101	BBLa033.04	Photuris lucicrescens	M	Adult	Whole body	Pr. luci. adult male whole body	26	0	0	-	-	0.67895	-
13	1st	FF102	BBLa033.05	Photuris lucicrescens	M	Adult	Whole body	Pr. luci. adult male whole body	10.2	52914100	5.2913e+07	-	-	0.67895	-
13	1st	FF103	BBLa033.06	Photuris lucicrescens	F	Adult	Whole body	Pr. luci. adult female whole body	18.5	5178720000	5.17872e+09	-	-	0.67895	-
13	1st	FF104	BBLa033.07	Photuris lucicrescens	F	Adult	Whole body	Pr. luci. adult female whole body	25.3	1459510	1.45837e+06	-	-	0.67895	-
13	1st	FF105	BBLa024.01	Photinus corruscus	F	Adult	Whole body	Pn. corr. adult female whole body	35.35	8164600	8.16346e+06	-	-	0.67895	-
13	1st	FF106	BBLa039.01	Photinus corruscus	F	Adult	Whole body	Pn. corr. adult female whole body	7.61	10916.7	9778.95	-	-	0.67895	-
13	1st	FF107	BBLa029.01	Photinus marginellus	M	Adult	Whole body	Pn. marg. adult male whole body	18.6	2140.7	1002.95	-	-	0.67895	-
13	1st	FF108	BBLa036.01	Photinus scintillans	M	Adult	Whole body	Pn. scin. adult male whole body	17.25	1607.76	470.01	-	-	0.67895	-
13	1st	FF109	EBL6	Extraction blank	-	-	-	Extraction blank	0	1137.75	1137.75	-	-	0.67895	-
13	3rd	FF050	FD04.GE	Photinus pyralis	F	Adult	Genitalia	Pn. pyra. adult female genitalia	0.451	488.208	366.252	862.28	1190.5	0.67895	Extraction blank above, 3rd plate rerun
13	3rd	FF066	BBLa013.02	Photinus corruscus	M	Adult	Whole-body microbiome	Pn. corr. adult male whole body	9.37	835.86	314.041	391.536	435.487	0.67895	Extraction blank above, 3rd plate rerun
14	2nd	FF078	FD07.FG	Photuris versicolor group	M	Adult	Full gut	Pr. vers. adult male full gut	9.69	87207.2	87076.7	227462	198535	0.745017	-
14	2nd	FF079	FD07.RO	Photuris versicolor group	M	Adult	Reproductive organs	Pr. vers. adult male reproductive organs	4.665	3757.61	3627.11	2511.51	1577.71	0.745017	-
14	2nd	FF080	FD07.LA	Photuris versicolor group	M	Adult	Lantern	Pr. vers. adult male lantern	0	107.147	0	0	0	0.745017	-
14	2nd	FF081	FD07.CA	Photuris versicolor group	M	Adult	Carcasse	Pr. vers. adult male carcasse	83.45	120.044	0	0	0	0.745017	-
14	2nd	FF082	BBLa020.02	Photinus corruscus	M	Adult	Whole body	Pn. corr. adult male whole body	7.735	21978.3	21885.9	56225.5	48563.4	0.745017	-
14	2nd	FF083	BBLa025.01	Photuris versicolor group	M	Adult	Whole body	Pr. vers. adult male whole body	14.8	1543440	1.54335e+06	2.17749e+06	896818	0.745017	-
14	2nd	FF084	BBLa045.01	Photuris versicolor group	M	Adult	Whole body	Pr. vers. adult male whole body	5.22	70811.5	70719.1	70030	974.551	0.745017	-
14	2nd	FF085	BBLa040.03	Pyractomena dispersa	M	Adult	Whole body	Py. disp. adult male whole body	11.65	63.2984	0	0	0	0.745017	-
14	2nd	FF086	BBLa037.01	Lucidota atra	M	Adult	Whole body	Lu. atra adult male whole body	5.62	406.858	314.481	593.306	394.317	0.745017	-
14	2nd	FF087	BBLa044.02	Lucidota atra	M	Adult	Whole body	Lu. atra adult male whole body	11.9	126.402	34.0255	365.113	468.228	0.745017	-
14	2nd	FF088	FD15-FG	Photuris versicolor group	F	Adult	Full gut	Pr. vers. adult female full gut	40.9	51262.2	50946.1	46746.2	5939.52	0.745017	-
14	2nd	FF089	FD15-RO	Photuris versicolor group	F	Adult	Reproductive organs	Pr. vers. adult female reproductive organs	51.05	6968.19	6652.08	8604.26	2760.8	0.745017	-
14	2nd	FF090	FD15-LA	Photuris versicolor group	F	Adult	Lantern	Pr. vers. adult female lantern	5.68	341.412	25.306	12.653	17.894	0.745017	-
14	2nd	FF091	FD15-CA	Photuris versicolor group	F	Adult	Carcasse	Pr. vers. adult female carcasse	43.7	496.182	180.076	90.038	127.333	0.745017	-
14	2nd	FF092	FD15.BL	Photuris versicolor group	F	Adult	Dissection blank	Pr. vers. adult female dissection blank	0	316.106	223.73	306.545	117.118	0.745017	-
14	2nd	FF093	EBL5	Extraction blank	-	-	-	Extraction blank	0	92.3765	92.3765	456.438	514.861	0.745017	-
14	2nd	FF094	FD10.FG	Photinus corruscus	M	Adult	Full gut	Pn. corr. adult male full gut	6.34	466791	466193	815983	494677	0.745017	-
14	2nd	FF095	FD010.RO	Photinus corruscus	M	Adult	Reproductive organs	Pn. corr. adult male reproductive organs	33.9	328.462	0	0	0	0.745017	-
14	2nd	FF096	FD10.CA	Photinus corruscus	M	Adult	Carcasse	Pn. corr. adult male carcasse	16.75	1814.15	1216.28	2088.3	1233.23	0.745017	-
14	2nd	FF097	FD12-FG	Photinus pyralis	M	Adult	Full gut	Pn. pyra. adult male full gut	9.675	49446.5	48669.2	98000.5	69765	0.745017	Has been updated using dissection blank
14	2nd	FF098	FD12-RO	Photinus pyralis	M	Adult	Reproductive organs	Pn. pyra. adult male reproductive organs	11.095	32402.3	31625	78912.4	66874.5	0.745017	Has been updated using dissection blank
14	2nd	FF099	FD12-LA	Photinus pyralis	M	Adult	Lantern	Pn. pyra. adult male lantern	1.975	759.765	0	1012.11	1431.33	0.745017	Has been updated using dissection blank
14	2nd	FF100	FD12-CA	Photinus pyralis	M	Adult	Carcasse	Pn. pyra. adult male carcasse	21.05	0	0	0	0	0.745017	Has been updated using dissection blank
14	2nd	FF101	BBLa033.04	Photuris lucicrescens	M	Adult	Whole body	Pr. luci. adult male whole body	26	5627870000	5.62787e+09	-	-	0.745017	Reran on a third plate
14	2nd	FF102	BBLa033.05	Photuris lucicrescens	M	Adult	Whole body	Pr. luci. adult male whole body	10.2	867866	867268	2.68901e+07	3.68019e+07	0.745017	-
14	2nd	FF103	BBLa033.06	Photuris lucicrescens	F	Adult	Whole body	Pr. luci. adult female whole body	18.5	1236740	1.23614e+06	2.58998e+09	3.66103e+09	0.745017	-
14	2nd	FF104	BBLa033.07	Photuris lucicrescens	F	Adult	Whole body	Pr. luci. adult female whole body	25.3	428733	428135	943254	728488	0.745017	-
14	2nd	FF105	BBLa024.01	Photinus corruscus	F	Adult	Whole body	Pn. corr. adult female whole body	35.35	2817220	2.81662e+06	5.49004e+06	3.78079e+06	0.745017	-
14	2nd	FF106	BBLa039.01	Photinus corruscus	F	Adult	Whole body	Pn. corr. adult female whole body	7.61	3145.34	2547.47	6163.21	5113.43	0.745017	-
14	2nd	FF107	BBLa029.01	Photinus marginellus	M	Adult	Whole body	Pn. marg. adult male whole body	18.6	293.376	0	-	-	0.745017	Reran on a third plate
14	2nd	FF108	BBLa036.01	Photinus scintillans	M	Adult	Whole body	Pn. scin. adult male whole body	17.25	129.084	0	-	-	0.745017	Reran on a third plate
14	2nd	FF109	EBL6	Extraction blank	-	-	-	Extraction blank	0	597.874	597.874	867.812	381.75	0.745017	-
16	1st	FF110	BBLa007.03	Photinus pyralis	M	Adult	Whole body	Pn. pyra. adult male whole body	8.765	58251.7	57867.3	-	-	0.894316	-
16	1st	FF111	BBLa007.04	Photinus pyralis	F	Adult	Whole body	Pn. pyra. adult female whole body	21.05	2549640	2.54926e+06	-	-	0.894316	-
16	1st	FF112	BBLa005.03	Photinus pyralis	M	Adult	Whole body	Pn. pyra. adult male whole body	6.21	4211.04	3826.68	-	-	0.894316	-
16	1st	FF113	BBLa005.04	Photinus pyralis	M	Adult	Whole body	Pn. pyra. adult male whole body	3.56	266.787	0	-	-	0.894316	-
16	1st	FF114	BBLa038.03	Photuris hebes	F	Adult	Whole body	Pr. hebe. adult female whole body	24.5	836.495	452.134	-	-	0.894316	-
16	1st	FF115	BBLa038.04	Photuris hebes	M	Adult	Whole body	Pr. hebe. adult male whole body	14.9	4913.1	4528.74	-	-	0.894316	-
16	1st	FF116	BBLa012.07	Photinus marginellus	M	Adult	Whole body	Pn. marg. adult male whole body	22.2	3559.15	3174.79	-	-	0.894316	-
16	1st	FF117	BBLa012.08	Photinus marginellus	F	Adult	Whole body	Pn. marg. adult female whole body	12	40480.6	40096.2	-	-	0.894316	-
16	1st	FF118	BBLa020.01	Photinus corruscus	M	Adult	Whole body	Pn. corr. adult male whole body	20.8	51965.9	51581.5	-	-	0.894316	-
16	1st	FF119	BBLa026.04	Photuris versicolor group	M	Adult	Whole body	Pr. vers. adult male whole body	11.4	178.506	0	-	-	0.894316	-
16	1st	FF120	FD16.FG	Photinus pyralis	M	Adult	Full gut	Pn. pyra. adult male full gut	6.97	3984.8	3563.12	-	-	0.894316	-
16	1st	FF121	FD16.RO	Photinus pyralis	M	Adult	Reproductive organs	Pn. pyra. adult male reproductive organs	8.74	2310.1	1888.42	-	-	0.894316	-
16	1st	FF122	FD16.LA	Photinus pyralis	M	Adult	Lantern	Pn. pyra. adult male lantern	1.97	911.356	489.677	-	-	0.894316	-
16	1st	FF123	FD16.CA	Photinus pyralis	M	Adult	Carcasse	Pn. pyra. adult male carcasse	30.1	0	0	-	-	0.894316	-
16	1st	FF124	EBL7	Extraction blank	-	-	-	Extraction blank	0	384.361	384.361	-	-	0.894316	-
17	2nd	FF110	BBLa007.03	Photinus pyralis	M	Adult	Whole body	Pn. pyra. adult male whole body	8.765	52291.9	52075.3	54971.3	4095.56	0.69939	-
17	2nd	FF111	BBLa007.04	Photinus pyralis	F	Adult	Whole body	Pn. pyra. adult female whole body	21.05	735022	734805	1.64203e+06	1.28301e+06	0.69939	-
17	2nd	FF112	BBLa005.03	Photinus pyralis	M	Adult	Whole body	Pn. pyra. adult male whole body	6.21	5504.97	5288.42	4557.55	1033.61	0.69939	-
17	2nd	FF113	BBLa005.04	Photinus pyralis	M	Adult	Whole body	Pn. pyra. adult male whole body	3.56	876.599	660.047	330.024	466.724	0.69939	-
17	2nd	FF114	BBLa038.03	Photuris hebes	F	Adult	Whole body	Pr. hebe. adult female whole body	24.5	4484.06	4267.51	2359.82	2697.88	0.69939	-
17	2nd	FF115	BBLa038.04	Photuris hebes	M	Adult	Whole body	Pr. hebe. adult male whole body	14.9	7914.2	7697.65	6113.19	2240.76	0.69939	-
17	2nd	FF116	BBLa012.07	Photinus marginellus	M	Adult	Whole body	Pn. marg. adult male whole body	22.2	1632.97	1416.42	2295.6	1243.36	0.69939	-
17	2nd	FF117	BBLa012.08	Photinus marginellus	F	Adult	Whole body	Pn. marg. adult female whole body	12	37702.4	37485.8	38791	1845.83	0.69939	-
17	2nd	FF118	BBLa020.01	Photinus corruscus	M	Adult	Whole body	Pn. corr. adult male whole body	20.8	47436.7	47220.1	49400.8	3083.97	0.69939	-
17	2nd	FF119	BBLa026.04	Photuris versicolor group	M	Adult	Whole body	Pr. vers. adult male whole body	11.4	1549.57	1333.02	666.509	942.586	0.69939	-
17	2nd	FF120	FD16.FG	Photinus pyralis	M	Adult	Full gut	Pn. pyra. adult male full gut	6.97	2931.03	2677.16	3120.14	626.469	0.69939	-
17	2nd	FF121	FD16.RO	Photinus pyralis	M	Adult	Reproductive organs	Pn. pyra. adult male reproductive organs	8.74	861.44	607.57	1248	905.698	0.69939	-
17	2nd	FF122	FD16.LA	Photinus pyralis	M	Adult	Lantern	Pn. pyra. adult male lantern	1.97	434.922	181.052	335.365	218.231	0.69939	-
17	2nd	FF123	FD16.CA	Photinus pyralis	M	Adult	Carcasse	Pn. pyra. adult male carcasse	30.1	0	0	0	0	0.69939	-
17	2nd	FF124	EBL7	Extraction blank	-	-	-	Extraction blank	0	216.552	216.552	300.457	118.659	0.69939	-
17	3rd	FF101	BBLa033.04	Photuris lucicrescens	M	Adult	Whole body	Pr. luci. adult male whole body	26	34170600	3.41704e+07	1.88735e+09	3.23943e+09	0.69939	3rd plate rerun
17	3rd	FF107	BBLa029.01	Photinus marginellus	M	Adult	Whole body	Pn. marg. adult male whole body	18.6	381.388	164.836	389.262	537.822	0.69939	3rd plate rerun
17	3rd	FF108	BBLa036.01	Photinus scintillans	M	Adult	Whole body	Pn. scin. adult male whole body	17.25	224.076	7.524	159.178	269.215	0.69939	3rd plate rerun
19	1st	FF125	FD03.MG	Photinus corruscus	F	Adult	Midgut	Pn. corr. adult female midgut	0.348	3644.6	2864.94	-	-	0.648889	-
19	1st	FF126	FD03.HG+MT	Photinus corruscus	F	Adult	Hindgut+Malpighian tubules	Pn. corr. adult female hindgut	0.16	1767.02	987.36	-	-	0.648889	-
19	1st	FF127	FD03.OV	Photinus corruscus	F	Adult	Ovaries	Pn. corr. adult female ovaries	15.9	25834.3	25054.6	-	-	0.648889	-
19	1st	FF128	FD03.ST+SDG	Photinus corruscus	F	Adult	Spermatheca+Spermatophore digesting gland	Pn. corr. adult female spermatheca spermatophore digesting gland	0.58	973.067	193.407	-	-	0.648889	-
19	1st	FF129	FD03.GE	Photinus corruscus	F	Adult	Genitalia	Pn. corr. adult female genitalia	0	584.004	0	-	-	0.648889	-
19	1st	FF130	FD03.CA	Photinus corruscus	F	Adult	Carcasse	Pn. corr. adult female carcasse	0.8715	4685.11	3905.45	-	-	0.648889	-
19	1st	FF131	FD02.MG	Photinus corruscus	F	Adult	Midgut	Pn. corr. adult female midgut	0.609	219456	218676	-	-	0.648889	-
19	1st	FF132	FD02.HG+MT	Photinus corruscus	F	Adult	Hindgut+Malpighian tubules	Pn. corr. adult female hindgut	0.553	272709	271929	-	-	0.648889	-
19	1st	FF133	FD02.OV	Photinus corruscus	F	Adult	Ovaries	Pn. corr. adult female ovaries	1.785	1884870	1.88409e+06	-	-	0.648889	-
19	1st	FF134	FD02.GE	Photinus corruscus	F	Adult	Genitalia	Pn. corr. adult female genitalia	0	31397	30617.3	-	-	0.648889	-
19	1st	FF135	FD02.CA	Photinus corruscus	F	Adult	Carcasse	Pn. corr. adult female carcasse	2.44	3118000	3.11722e+06	-	-	0.648889	-
19	1st	FF136	FD13-FG	Photuris versicolor group	F	Adult	Full gut	Pr. vers. adult female full gut	10.8	7447.62	6661.88	-	-	0.648889	-
19	1st	FF137	FD13-RO	Photuris versicolor group	F	Adult	Reproductive organs	Pr. vers. adult female reproductive organs	54.5	1691.66	905.92	-	-	0.648889	-
19	1st	FF138	FD13-LA	Photuris versicolor group	F	Adult	Lantern	Pr. vers. adult female lantern	2.525	1299.86	514.12	-	-	0.648889	-
19	1st	FF139	FD13-CA	Photuris versicolor group	F	Adult	Carcasse	Pr. vers. adult female carcasse	17.4	2245.72	1459.98	-	-	0.648889	-
19	1st	FF140	FD12-FD13.BL	Photuris versicolor group	F	Adult	Dissection blank	Pr. vers. adult female dissection blank	0	785.74	6.08	-	-	0.648889	-
19	1st	FF141	EBL8	Extraction blank	-	-	-	Extraction blank	0	779.66	779.66	-	-	0.648889	-
19	1st	FF142	BBLa036.07	Photuris versicolor group	F	Adult	Whole body	Pr. vers. adult female whole body	39.05	255499	255001	-	-	0.648889	-
19	1st	FF143	BBLa036.08	Photuris versicolor group	M	Adult	Whole body	Pr. vers. adult male whole body	23.8	235724	235226	-	-	0.648889	-
19	1st	FF144	BBLa027.02	Photuris versicolor group	F	Adult	Whole body	Pr. vers. adult female whole body	43.3	41826.5	41328.8	-	-	0.648889	-
19	1st	FF145	BBLa027.03	Photuris versicolor group	M	Adult	Whole body	Pr. vers. adult male whole body	32.6	423783	423285	-	-	0.648889	-
19	1st	FF146	BBLa032.09	Photuris lucicrescens	M	Adult	Whole body	Pr. luci. adult male whole body	24.6	90371.5	89873.8	-	-	0.648889	-
19	1st	FF147	BBLa032.10	Photuris lucicrescens	F	Adult	Whole body	Pr. luci. adult female whole body	9.92	85796.4	85298.7	-	-	0.648889	-
19	1st	FF148	BBLa038.02	Photuris hebes	F	Adult	Whole body	Pr. hebe. adult female whole body	44.2	50408.3	49910.6	-	-	0.648889	-
19	1st	FF149	BBLa038.05	Photuris hebes	M	Adult	Whole body	Pr. hebe. adult male whole body	27.2	114416	113918	-	-	0.648889	-
19	1st	FF150	BBLa024.02	Photinus corruscus	F	Adult	Whole body	Pn. corr. adult female whole body	42.35	1398270	1.39777e+06	-	-	0.648889	-
19	1st	FF151	BBLa024.03	Photinus corruscus	F	Adult	Whole body	Pn. corr. adult female whole body	37.025	2448000000	2.448e+09	-	-	0.648889	-
19	1st	FF152	Pn.s.F.A.1	Photinus scintillans	F	Adult	Whole body	Pn. scin. adult female whole body	60	1835830	1.83533e+06	-	-	0.648889	-
19	1st	FF153	Pn.s.F.A.2	Photinus scintillans	F	Adult	Whole body	Pn. scin. adult female whole body	20.8475	5407700	5.4072e+06	-	-	0.648889	-
19	1st	FF154	FD14-FG	Photuris versicolor group	M	Adult	Full gut	Pr. vers. adult male full gut	21.9	512051	511553	-	-	0.648889	-
19	1st	FF155	FD14-RO	Photuris versicolor group	M	Adult	Reproductive organs	Pr. vers. adult male reproductive organs	49.5	9143.08	8645.34	-	-	0.648889	-
19	1st	FF156	FD14-LA	Photuris versicolor group	M	Adult	Lantern	Pr. vers. adult male lantern	7.455	1562.32	1064.59	-	-	0.648889	-
19	1st	FF157	FD14-CA	Photuris versicolor group	M	Adult	Carcasse	Pr. vers. adult male carcasse	42.35	2602.5	2104.76	-	-	0.648889	-
19	1st	FF158	EBL9	Extraction blank	-	-	-	Extraction blank	0.042	497.735	497.735	-	-	0.648889	-
20	2nd	FF125	FD03.MG	Photinus corruscus	F	Adult	Midgut	Pn. corr. adult female midgut	0.348	1521.09	326.58	1595.76	1794.89	0.71036	-
20	2nd	FF126	FD03.HG+MT	Photinus corruscus	F	Adult	Hindgut+Malpighian tubules	Pn. corr. adult female hindgut	0.16	2078.41	883.9	935.63	73.1573	0.71036	-
20	2nd	FF127	FD03.OV	Photinus corruscus	F	Adult	Ovaries	Pn. corr. adult female ovaries	15.9	15318.9	14124.4	19589.5	7728.85	0.71036	-
20	2nd	FF128	FD03.ST+SDG	Photinus corruscus	F	Adult	Spermatheca+Spermatophore digesting gland	Pn. corr. adult female spermatheca spermatophore digesting gland	0.58	0	0	96.7035	136.759	0.71036	-
20	2nd	FF129	FD03.GE	Photinus corruscus	F	Adult	Genitalia	Pn. corr. adult female genitalia	0	0	0	0	0	0.71036	-
20	2nd	FF130	FD03.CA	Photinus corruscus	F	Adult	Carcasse	Pn. corr. adult female carcasse	0.8715	2955.25	1760.74	2833.09	1516.54	0.71036	-
20	2nd	FF131	FD02.MG	Photinus corruscus	F	Adult	Midgut	Pn. corr. adult female midgut	0.609	262263	261068	239872	29975.8	0.71036	-
20	2nd	FF132	FD02.HG+MT	Photinus corruscus	F	Adult	Hindgut+Malpighian tubules	Pn. corr. adult female hindgut	0.553	273825	272630	272280	495.788	0.71036	-
20	2nd	FF133	FD02.OV	Photinus corruscus	F	Adult	Ovaries	Pn. corr. adult female ovaries	1.785	4187920	4.18673e+06	3.03541e+06	1.62821e+06	0.71036	-
20	2nd	FF134	FD02.GE	Photinus corruscus	F	Adult	Genitalia	Pn. corr. adult female genitalia	0	16149.6	14955.1	22786.2	11074.9	0.71036	-
20	2nd	FF135	FD02.CA	Photinus corruscus	F	Adult	Carcasse	Pn. corr. adult female carcasse	2.44	7999350	7.99816e+06	5.55769e+06	3.45134e+06	0.71036	-
20	2nd	FF136	FD13-FG	Photuris versicolor group	F	Adult	Full gut	Pr. vers. adult female full gut	10.8	137392	135845	71253.3	91346.1	0.71036	-
20	2nd	FF137	FD13-RO	Photuris versicolor group	F	Adult	Reproductive organs	Pr. vers. adult female reproductive organs	54.5	4932.17	3384.92	2145.42	1752.92	0.71036	-
20	2nd	FF138	FD13-LA	Photuris versicolor group	F	Adult	Lantern	Pr. vers. adult female lantern	2.525	2755.34	1208.09	861.105	490.711	0.71036	-
20	2nd	FF139	FD13-CA	Photuris versicolor group	F	Adult	Carcasse	Pr. vers. adult female carcasse	17.4	7114.09	5566.84	3513.41	2903.99	0.71036	-
20	2nd	FF140	FD12-FD13.BL	Photuris versicolor group	F	Adult	Dissection blank	Pr. vers. adult female dissection blank	0	1547.25	352.74	179.41	245.126	0.71036	-
20	2nd	FF141	EBL8	Extraction blank	-	-	-	Extraction blank	0	1194.51	1194.51	987.085	293.343	0.71036	-
20	2nd	FF142	BBLa036.07	Photuris versicolor group	F	Adult	Whole body	Pr. vers. adult female whole body	39.05	1556700	1556700	905851	920440	0.71036	-
20	2nd	FF143	BBLa036.08	Photuris versicolor group	M	Adult	Whole body	Pr. vers. adult male whole body	23.8	198986	198986	217106	25625.7	0.71036	-
20	2nd	FF144	BBLa027.02	Photuris versicolor group	F	Adult	Whole body	Pr. vers. adult female whole body	43.3	110729	110729	76028.9	49073.4	0.71036	-
20	2nd	FF145	BBLa027.03	Photuris versicolor group	M	Adult	Whole body	Pr. vers. adult male whole body	32.6	491519	491519	457402	48248.5	0.71036	-
20	2nd	FF146	BBLa032.09	Photuris lucicrescens	M	Adult	Whole body	Pr. luci. adult male whole body	24.6	639139	639139	364506	388389	0.71036	-
20	2nd	FF147	BBLa032.10	Photuris lucicrescens	F	Adult	Whole body	Pr. luci. adult female whole body	9.92	6173470000	6173470000	3.08678e+09	4.36524e+09	0.71036	-
20	2nd	FF148	BBLa038.02	Photuris hebes	F	Adult	Whole body	Pr. hebe. adult female whole body	44.2	103403	103403	76656.8	37824.9	0.71036	-
20	2nd	FF149	BBLa038.05	Photuris hebes	M	Adult	Whole body	Pr. hebe. adult male whole body	27.2	33240.5	33240.5	73579.4	57047.8	0.71036	-
20	2nd	FF150	BBLa024.02	Photinus corruscus	F	Adult	Whole body	Pn. corr. adult female whole body	42.35	5149470	5149470	3.27362e+06	2.65285e+06	0.71036	-
20	2nd	FF151	BBLa024.03	Photinus corruscus	F	Adult	Whole body	Pn. corr. adult female whole body	37.025	1731670000	1731670000	2.08983e+09	5.06521e+08	0.71036	-
20	2nd	FF152	Pn.s.F.A.1	Photinus scintillans	F	Adult	Whole body	Pn. scin. adult female whole body	60	2651410	2651410	2.24337e+06	577054	0.71036	-
20	2nd	FF153	Pn.s.F.A.2	Photinus scintillans	F	Adult	Whole body	Pn. scin. adult female whole body	20.8475	6397930	6397930	5.90257e+06	700550	0.71036	-
20	2nd	FF154	FD14-FG	Photuris versicolor group	M	Adult	Full gut	Pr. vers. adult male full gut	21.9	704808	704808	608181	136652	0.71036	-
20	2nd	FF155	FD14-RO	Photuris versicolor group	M	Adult	Reproductive organs	Pr. vers. adult male reproductive organs	49.5	19843.4	19843.4	14244.4	7918.22	0.71036	-
20	2nd	FF156	FD14-LA	Photuris versicolor group	M	Adult	Lantern	Pr. vers. adult male lantern	7.455	2851.05	2851.05	1957.82	1263.22	0.71036	-
20	2nd	FF157	FD14-CA	Photuris versicolor group	M	Adult	Carcasse	Pr. vers. adult male carcasse	42.35	6069.74	6069.74	4087.25	2803.66	0.71036	-
20	2nd	FF158	EBL9	Extraction blank	-	-	-	Extraction blank	0.042	0	0	248.868	351.952	0.71036	-
21	1st	FF159	BBLa026.01	Photinus pyralis	M	Adult	Whole body	Pn. pyra. adult male whole body	9.14	1305.17	1266.53	-	-	0.7134	-
21	1st	FF160	BBLa026.02	Photinus pyralis	M	Adult	Whole body	Pn. pyra. adult male whole body	7.25	392.44	353.8	-	-	0.7134	-
21	1st	FF161	BBLa029.02	Photinus marginellus	M	Adult	Whole body	Pn. marg. adult male whole body	13	11.0137	0	-	-	0.7134	-
21	1st	FF162	BBLa029.03	Photinus marginellus	M	Adult	Whole body	Pn. marg. adult male whole body	24.6	47.3972	8.7569	-	-	0.7134	-
21	1st	FF163	BBLa031.18	Photuris versicolor group	F	Adult	Whole body	Pr. vers. adult female whole body	17.65	635.552	596.912	-	-	0.7134	-
21	1st	FF164	BBLa031.19	Photuris versicolor group	F	Adult	Whole body	Pr. vers. adult female whole body	4.585	84.1002	45.4599	-	-	0.7134	-
21	1st	FF165	BBLa032.02	Photinus scintillans	M	Adult	Whole body	Pn. scin. adult male whole body	7.07	11.4904	0	-	-	0.7134	-
21	1st	FF166	BBLa032.03	Photinus scintillans	M	Adult	Whole body	Pn. scin. adult male whole body	7.38	0	0	-	-	0.7134	-
21	1st	FF167	BBLa033.08	Photuris lucicrescens	F	Adult	Whole body	Pr. luci. adult female whole body	6.46	333921	333882	-	-	0.7134	Reran on a third plate
21	1st	FF168	BBLa033.09	Photuris lucicrescens	F	Adult	Whole body	Pr. luci. adult female whole body	2.515	16.3305	0	-	-	0.7134	Reran on a third plate
21	1st	FF169	EBL10	Extraction blank	-	-	-	Extraction blank	0	38.6403	38.6403	-	-	0.7134	Reran on a third plate
21	1st	FF170	FD05.MG	Photinus pyralis	F	Adult	Midgut	Pn. pyra. adult female midgut	2.62	0	0	-	-	0.7134	-
21	1st	FF171	FD05.HG	Photinus pyralis	F	Adult	Hindgut	Pn. pyra. adult female hindgut	0.575	0	0	-	-	0.7134	-
21	1st	FF172	FD05.EG+OV	Photinus pyralis	F	Adult	Eggs+Ovaries	Pn. pyra. adult female eggs+ovaries	11.9	0	0	-	-	0.7134	-
21	1st	FF173	FD05.SDG	Photinus pyralis	F	Adult	Spermatophore digesting gland	Pn. pyra. adult female spermatophore digesting gland	0.285	0	0	-	-	0.7134	-
21	1st	FF174	FD05.GE	Photinus pyralis	F	Adult	Genitalia	Pn. pyra. adult female genitalia	0.49	53.1096	24.3483	-	-	0.7134	-
21	1st	FF175	FD05.LA	Photinus pyralis	F	Adult	Lantern	Pn. pyra. adult female lantern	0.556	0	0	-	-	0.7134	-
21	1st	FF176	FD05.CA	Photinus pyralis	F	Adult	Carcasse	Pn. pyra. adult female carcasse	13.55	0	0	-	-	0.7134	-
21	1st	FF177	BBLa027.04	Photuris versicolor group	M	Adult	Whole body	Pr. vers. adult male whole body	23.3	0	0	-	-	0.7134	-
21	1st	FF178	BBLa027.05	Photuris versicolor group	M	Adult	Whole body	Pr. vers. adult male whole body	20.3	6890.55	6861.79	-	-	0.7134	-
21	1st	FF179	BBLa035.01	Photuris versicolor group	F	Adult	Whole body	Pr. vers. adult female whole body	36.4	12128800	1.21288e+07	-	-	0.7134	-
21	1st	FF180	BBLa035.02	Photuris versicolor group	M	Adult	Whole body	Pr. vers. adult male whole body	30.05	0	0	-	-	0.7134	-
21	1st	FF181	BBLa006.03	Photinus marginellus	M	Adult	Whole body	Pn. marg. adult male whole body	12.8	0	0	-	-	0.7134	-
21	1st	FF182	BBLa006.04	Photinus marginellus	M	Adult	Whole body	Pn. marg. adult male whole body	19.1	15809.8	15781	-	-	0.7134	-
21	1st	FF183	BBLa002.01	Photinus pyralis	M	Adult	Whole body	Pn. pyra. adult male whole body	9.69	4169.05	4140.29	-	-	0.7134	-
21	1st	FF184	BBLa002.02	Photinus pyralis	M	Adult	Whole body	Pn. pyra. adult male whole body	5.09	34.2178	5.4565	-	-	0.7134	-
21	1st	FF185	BBLa036.10	Photuris hebes	M	Adult	Whole body	Pr. hebe. adult male whole body	7	2432.2	2403.44	-	-	0.7134	-
21	1st	FF186	BBLa036.11	Photuris hebes	M	Adult	Whole body	Pr. hebe. adult male whole body	24	212.021	183.26	-	-	0.7134	-
21	1st	FF187	BBLa032.04	Photinus scintillans	M	Adult	Whole body	Pn. scin. adult male whole body	8.935	914.727	885.966	-	-	0.7134	-
21	1st	FF188	BBLa032.05	Photinus scintillans	M	Adult	Whole body	Pn. scin. adult male whole body	5.17	0	0	-	-	0.7134	-
21	1st	FF189	EBL11	Extraction blank	-	-	-	Extraction blank	0	28.7613	28.7613	-	-	0.7134	-
21	1st	FF190	BBLa003.01	Photinus pyralis	M	Adult	Whole body	Pn. pyra. adult male whole body	9.63	163.478	125.846	-	-	0.7134	Reran on a third plate
21	1st	FF191	BBLa003.02	Photinus pyralis	M	Adult	Whole body	Pn. pyra. adult male whole body	11.55	24.8769	0	-	-	0.7134	Reran on a third plate
21	1st	FF192	BBLa005.05	Photinus pyralis	M	Adult	Whole body	Pn. pyra. adult male whole body	7.92	69.0639	31.4317	-	-	0.7134	Reran on a third plate
21	1st	FF193	BBLa005.06	Photinus pyralis	M	Adult	Whole body	Pn. pyra. adult male whole body	5.59	588.568	550.936	-	-	0.7134	Reran on a third plate
21	1st	FF194	BBLa008.07	Photuris versicolor group	F	Adult	Whole body	Pr. vers. adult female whole body	23.2	6099350	6.09931e+06	-	-	0.7134	Reran on a third plate
21	1st	FF195	BBLa008.08	Photuris versicolor group	F	Adult	Whole body	Pr. vers. adult female whole body	32.5	867.996	830.364	-	-	0.7134	Reran on a third plate
21	1st	FF196	BBLa012.02	Photuris hebes	F	Adult	Whole body	Pr. hebe. adult female whole body	24.8	8679480	8.67944e+06	-	-	0.7134	Reran on a third plate
21	1st	FF197	BBLa015.02	Photinus corruscus	F	Adult	Whole body	Pn. corr. adult female whole body	9.19	6105.83	6068.2	-	-	0.7134	Reran on a third plate
21	1st	FF198	BBLa016.01	Photinus corruscus	F	Adult	Whole body	Pn. corr. adult female whole body	27.9	29724.4	29686.8	-	-	0.7134	-
21	1st	FF199	BBLa026.06	Photuris versicolor group	M	Adult	Whole body	Pr. vers. adult male whole body	14.8	138.842	101.21	-	-	0.7134	-
21	1st	FF200	BBLa029.13	Photinus marginellus	M	Adult	Whole body	Pn. marg. adult male whole body	16.2	98169.7	98132.1	-	-	0.7134	-
21	1st	FF201	BBLa031.01	Photinus pyralis	M	Adult	Whole body	Pn. pyra. adult male whole body	6.79	76.26	38.6278	-	-	0.7134	-
21	1st	FF202	BBLa031.02	Photinus pyralis	M	Adult	Whole body	Pn. pyra. adult male whole body	20.75	1718.72	1681.09	-	-	0.7134	-
21	1st	FF203	BBLa033.02	Photinus scintillans	M	Adult	Whole body	Pn. scin. adult male whole body	5.52	146.285	108.653	-	-	0.7134	-
21	1st	FF204	BBLa033.03	Photinus scintillans	M	Adult	Whole body	Pn. scin. adult male whole body	5.7	178.631	140.999	-	-	0.7134	-
21	1st	FF205	BBLa036.12	Photuris hebes	M	Adult	Whole body	Pr. hebe. adult male whole body	23.5	46.5748	8.9426	-	-	0.7134	-
21	1st	FF206	BBLa036.13	Photuris hebes	M	Adult	Whole body	Pr. hebe. adult male whole body	13.05	1501.9	1464.27	-	-	0.7134	-
21	1st	FF207	BBLa017.01	Pyractomena borealis	-	Larva	Whole body	Py. bore. larva whole body	4.29	122.918	85.2858	-	-	0.7134	-
21	1st	FF208	EBL12	Extraction blank	-	-	-	Extraction blank	0	37.6322	37.6322	-	-	0.7134	-
22	2nd	FF159	BBLa026.01	Photinus pyralis	M	Adult	Whole body	Pn. pyra. adult male whole body	9.14	92.919	92.919	679.724	829.868	0.801137	Reran on a third plate
22	2nd	FF160	BBLa026.02	Photinus pyralis	M	Adult	Whole body	Pn. pyra. adult male whole body	7.25	0	0	176.9	250.174	0.801137	Reran on a third plate
22	2nd	FF161	BBLa029.02	Photinus marginellus	M	Adult	Whole body	Pn. marg. adult male whole body	13	0	0	0	0	0.801137	-
22	2nd	FF162	BBLa029.03	Photinus marginellus	M	Adult	Whole body	Pn. marg. adult male whole body	24.6	0	0	4.37845	6.19206	0.801137	-
22	2nd	FF163	BBLa031.18	Photuris versicolor group	F	Adult	Whole body	Pr. vers. adult female whole body	17.65	278.37	278.37	437.641	225.243	0.801137	-
22	2nd	FF164	BBLa031.19	Photuris versicolor group	F	Adult	Whole body	Pr. vers. adult female whole body	4.585	7.31078	7.31078	26.3853	26.9755	0.801137	-
22	2nd	FF165	BBLa032.02	Photinus scintillans	M	Adult	Whole body	Pn. scin. adult male whole body	7.07	0	0	0	0	0.801137	-
22	2nd	FF166	BBLa032.03	Photinus scintillans	M	Adult	Whole body	Pn. scin. adult male whole body	7.38	0	0	0	0	0.801137	-
22	2nd	FF167	BBLa033.08	Photuris lucicrescens	F	Adult	Whole body	Pr. luci. adult female whole body	6.46	0	0	-	-	0.801137	Reran on a third plate
22	2nd	FF168	BBLa033.09	Photuris lucicrescens	F	Adult	Whole body	Pr. luci. adult female whole body	2.515	26.7669	26.7669	-	-	0.801137	Reran on a third plate
22	2nd	FF169	EBL10	Extraction blank	-	-	-	Extraction blank	0	0	0	-	-	0.801137	Reran on a third plate
22	2nd	FF170	FD05.MG	Photinus pyralis	F	Adult	Midgut	Pn. pyra. adult female midgut	2.62	0	0	0	0	0.801137	-
22	2nd	FF171	FD05.HG	Photinus pyralis	F	Adult	Hindgut	Pn. pyra. adult female hindgut	0.575	0	0	0	0	0.801137	-
22	2nd	FF172	FD05.EG+OV	Photinus pyralis	F	Adult	Eggs+Ovaries	Pn. pyra. adult female eggs+ovaries	11.9	16.0605	0	0	0	0.801137	-
22	2nd	FF173	FD05.SDG	Photinus pyralis	F	Adult	Spermatophore digesting gland	Pn. pyra. adult female spermatophore digesting gland	0.285	36.0818	0	0	0	0.801137	-
22	2nd	FF174	FD05.GE	Photinus pyralis	F	Adult	Genitalia	Pn. pyra. adult female genitalia	0.49	47.6104	8.10627	16.2273	11.4848	0.801137	-
22	2nd	FF175	FD05.LA	Photinus pyralis	F	Adult	Lantern	Pn. pyra. adult female lantern	0.556	34.826	0	0	0	0.801137	-
22	2nd	FF176	FD05.CA	Photinus pyralis	F	Adult	Carcasse	Pn. pyra. adult female carcasse	13.55	0	0	0	0	0.801137	-
22	2nd	FF177	BBLa027.04	Photuris versicolor group	M	Adult	Whole body	Pr. vers. adult male whole body	23.3	0	0	0	0	0.801137	-
22	2nd	FF178	BBLa027.05	Photuris versicolor group	M	Adult	Whole body	Pr. vers. adult male whole body	20.3	17641.4	17601.9	12231.9	7594.43	0.801137	-
22	2nd	FF179	BBLa035.01	Photuris versicolor group	F	Adult	Whole body	Pr. vers. adult female whole body	36.4	1.31297e+09	1.31297e+09	6.62552e+08	9.19837e+08	0.801137	-
22	2nd	FF180	BBLa035.02	Photuris versicolor group	M	Adult	Whole body	Pr. vers. adult male whole body	30.05	41.8195	2.31542	1.15771	1.63725	0.801137	-
22	2nd	FF181	BBLa006.03	Photinus marginellus	M	Adult	Whole body	Pn. marg. adult male whole body	12.8	9.64838	0	0	0	0.801137	-
22	2nd	FF182	BBLa006.04	Photinus marginellus	M	Adult	Whole body	Pn. marg. adult male whole body	19.1	115016	114976	65378.6	70141.5	0.801137	-
22	2nd	FF183	BBLa002.01	Photinus pyralis	M	Adult	Whole body	Pn. pyra. adult male whole body	9.69	18487.4	18447.9	11294.1	10117	0.801137	-
22	2nd	FF184	BBLa002.02	Photinus pyralis	M	Adult	Whole body	Pn. pyra. adult male whole body	5.09	250.851	211.347	108.402	145.587	0.801137	-
22	2nd	FF185	BBLa036.10	Photuris hebes	M	Adult	Whole body	Pr. hebe. adult male whole body	7	953.181	913.677	1658.56	1053.42	0.801137	-
22	2nd	FF186	BBLa036.11	Photuris hebes	M	Adult	Whole body	Pr. hebe. adult male whole body	24	454.618	415.114	299.187	163.946	0.801137	-
22	2nd	FF187	BBLa032.04	Photinus scintillans	M	Adult	Whole body	Pn. scin. adult male whole body	8.935	1356.52	1317.02	1101.49	304.8	0.801137	-
22	2nd	FF188	BBLa032.05	Photinus scintillans	M	Adult	Whole body	Pn. scin. adult male whole body	5.17	10.543	0	0	0	0.801137	-
22	2nd	FF189	EBL11	Extraction blank	-	-	-	Extraction blank	0	39.5041	39.5041	34.1327	7.5963	0.801137	-
22	2nd	FF190	BBLa003.01	Photinus pyralis	M	Adult	Whole body	Pn. pyra. adult male whole body	9.63	11.7086	0	-	-	0.801137	Reran on a third plate
22	2nd	FF191	BBLa003.02	Photinus pyralis	M	Adult	Whole body	Pn. pyra. adult male whole body	11.55	4.98869	0	-	-	0.801137	Reran on a third plate
22	2nd	FF192	BBLa005.05	Photinus pyralis	M	Adult	Whole body	Pn. pyra. adult male whole body	7.92	62.1935	44.5268	-	-	0.801137	Reran on a third plate
22	2nd	FF193	BBLa005.06	Photinus pyralis	M	Adult	Whole body	Pn. pyra. adult male whole body	5.59	367.421	349.754	-	-	0.801137	Reran on a third plate
22	2nd	FF194	BBLa008.07	Photuris versicolor group	F	Adult	Whole body	Pr. vers. adult female whole body	23.2	1.85118e+06	1.85116e+06	-	-	0.801137	Reran on a third plate
22	2nd	FF195	BBLa008.08	Photuris versicolor group	F	Adult	Whole body	Pr. vers. adult female whole body	32.5	9474.89	9457.23	-	-	0.801137	Reran on a third plate
22	2nd	FF196	BBLa012.02	Photuris hebes	F	Adult	Whole body	Pr. hebe. adult female whole body	24.8	5.16811e+07	5.16811e+07	-	-	0.801137	Reran on a third plate
22	2nd	FF197	BBLa015.02	Photinus corruscus	F	Adult	Whole body	Pn. corr. adult female whole body	9.19	267226	267208	-	-	0.801137	Reran on a third plate
22	2nd	FF198	BBLa016.01	Photinus corruscus	F	Adult	Whole body	Pn. corr. adult female whole body	27.9	26826.2	26808.6	28247.7	2035.19	0.801137	-
22	2nd	FF199	BBLa026.06	Photuris versicolor group	M	Adult	Whole body	Pr. vers. adult male whole body	14.8	113.045	95.3787	98.2942	4.12323	0.801137	-
22	2nd	FF200	BBLa029.13	Photinus marginellus	M	Adult	Whole body	Pn. marg. adult male whole body	16.2	28489	28471.3	63301.7	49257.6	0.801137	-
22	2nd	FF201	BBLa031.01	Photinus pyralis	M	Adult	Whole body	Pn. pyra. adult male whole body	6.79	50.0669	32.4002	35.514	4.40361	0.801137	-
22	2nd	FF202	BBLa031.02	Photinus pyralis	M	Adult	Whole body	Pn. pyra. adult male whole body	20.75	439.959	422.293	1051.69	890.103	0.801137	-
22	2nd	FF203	BBLa033.02	Photinus scintillans	M	Adult	Whole body	Pn. scin. adult male whole body	5.52	153.646	135.979	122.316	19.3225	0.801137	-
22	2nd	FF204	BBLa033.03	Photinus scintillans	M	Adult	Whole body	Pn. scin. adult male whole body	5.7	217.417	199.75	170.374	41.5434	0.801137	-
22	2nd	FF205	BBLa036.12	Photuris hebes	M	Adult	Whole body	Pr. hebe. adult male whole body	23.5	27.9335	10.2667	9.60467	0.936309	0.801137	-
22	2nd	FF206	BBLa036.13	Photuris hebes	M	Adult	Whole body	Pr. hebe. adult male whole body	13.05	687.011	669.344	1066.81	562.096	0.801137	-
22	2nd	FF207	BBLa017.01	Pyractomena borealis	-	Larva	Whole body	Py. bore. larva whole body	4.29	106.379	88.712	86.9989	2.42271	0.801137	-
22	2nd	FF208	EBL12	Extraction blank	-	-	-	Extraction blank	0	17.6667	17.6667	27.6495	14.1177	0.801137	-
23	1st	FF209	BBLa003.03	Photinus pyralis	M	Adult	Whole body	Pn. pyra. adult male whole body	9.37	75.6913	0	-	-	0.727464	-
23	1st	FF210	BBLa003.04	Photinus pyralis	M	Adult	Whole body	Pn. pyra. adult male whole body	6.96	71.1857	0	-	-	0.727464	-
23	1st	FF211	BBLa005.08	Photinus pyralis	M	Adult	Whole body	Pn. pyra. adult male whole body	2.9	220.173	134.839	-	-	0.727464	-
23	1st	FF212	BBLa005.09	Photinus pyralis	M	Adult	Whole body	Pn. pyra. adult male whole body	9.49	467.323	381.989	-	-	0.727464	-
23	1st	FF213	BBLa006.05	Photinus marginellus	M	Adult	Whole body	Pn. marg. adult male whole body	27.9	4.29272e+004	42841.9	-	-	0.727464	-
23	1st	FF214	BBLa007.10	Photuris versicolor group	F	Adult	Whole body	Pr. vers. adult female whole body	45.3	6.80467e+003	6719.34	-	-	0.727464	-
23	1st	FF215	BBLa009.02	Photuris versicolor group	F	Adult	Whole body	Pr. vers. adult female whole body	56	7.83886e+003	7753.53	-	-	0.727464	-
23	1st	FF216	BBLa011.07	Photuris versicolor group	F	Adult	Whole body	Pr. vers. adult female whole body	65.8	4.16191e+005	416106	-	-	0.727464	-
23	1st	FF217	BBLa019.01	Photinus corruscus	F	Adult	Whole body	Pn. corr. adult female whole body	26.5	3.00414e+004	29956.1	-	-	0.727464	-
23	1st	FF218	BBLa029.04	Photinus marginellus	M	Adult	Whole body	Pn. marg. adult male whole body	27.1	728.135	642.801	-	-	0.727464	-
23	1st	FF219	BBLa029.07	Photuris versicolor group	M	Adult	Whole body	Pr. vers. adult male whole body	8.65	3.86637e+004	38578.4	-	-	0.727464	-
23	1st	FF220	BBLa031.03	Photinus pyralis	M	Adult	Whole body	Pn. pyra. adult male whole body	7.05	6.61281e+003	6527.48	-	-	0.727464	-
23	1st	FF221	BBLa031.20	Photuris versicolor group	F	Adult	Whole body	Pr. vers. adult female whole body	13.15	366.917	281.583	-	-	0.727464	-
23	1st	FF222	BBLa032.06	Photinus scintillans	M	Adult	Whole body	Pn. scin. adult male whole body	9.28	19.6995	0	-	-	0.727464	-
23	1st	FF223	BBLa035.04	Photuris hebes	F	Adult	Whole body	Pr. hebe. adult female whole body	16.9	796.708	711.374	-	-	0.727464	-
23	1st	FF224	BBLa036.02	Photinus scintillans	M	Adult	Whole body	Pn. scin. adult male whole body	20.65	5.16625e+003	5080.92	-	-	0.727464	-
23	1st	FF225	BBLa043.01	Photinus pyralis	M	Adult	Whole body	Pn. pyra. adult male whole body	7.92	558.196	472.862	-	-	0.727464	-
23	1st	FF226	BBLa043.02	Photinus pyralis	M	Adult	Whole body	Pn. pyra. adult male whole body	3.37	20.8688	0	-	-	0.727464	-
23	1st	FF227	BBLa043.03	Photinus pyralis	M	Adult	Whole body	Pn. pyra. adult male whole body	2.37	165.635	80.3006	-	-	0.727464	-
23	1st	FF228	EBL13	Extraction blank	-	-	-	Extraction blank	0	85.3344	85.3344	-	-	0.727464	-
23	1st	FF229	BBLa005.10	Photinus pyralis	M	Adult	Whole body	Pn. pyra. adult male whole body	7.23	205.491	205.491	-	-	0.727464	-
23	1st	FF230	BBLa005.11	Photinus pyralis	M	Adult	Whole body	Pn. pyra. adult male whole body	8.4	1.56537e+004	15653.7	-	-	0.727464	-
23	1st	FF231	BBLa005.12	Photinus pyralis	M	Adult	Whole body	Pn. pyra. adult male whole body	4.97	985.278	985.278	-	-	0.727464	-
23	1st	FF232	BBLa005.13	Photinus pyralis	M	Adult	Whole body	Pn. pyra. adult male whole body	3.72	263.561	263.561	-	-	0.727464	-
23	1st	FF233	BBLa008.02	Photinus pyralis	M	Adult	Whole body	Pn. pyra. adult male whole body	12.9	150.3	150.3	-	-	0.727464	-
23	1st	FF234	BBLa008.09	Photuris versicolor group	F	Adult	Whole body	Pr. vers. adult female whole body	27.1	2.42412e+005	242412	-	-	0.727464	-
23	1st	FF235	BBLa009.03	Photuris versicolor group	F	Adult	Whole body	Pr. vers. adult female whole body	22.1	931.803	931.803	-	-	0.727464	-
23	1st	FF236	BBLa009.04	Photuris versicolor group	F	Adult	Whole body	Pr. vers. adult female whole body	45.2	87.808	87.808	-	-	0.727464	-
23	1st	FF237	BBLa011.01	Photinus pyralis	M	Adult	Whole body	Pn. pyra. adult male whole body	7.44	222.673	222.673	-	-	0.727464	-
23	1st	FF238	BBLa011.02	Photinus pyralis	M	Adult	Whole body	Pn. pyra. adult male whole body	5.32	30.7974	30.7974	-	-	0.727464	-
23	1st	FF239	BBLa011.03	Photinus pyralis	M	Adult	Whole body	Pn. pyra. adult male whole body	7.77	97.8394	97.8394	-	-	0.727464	-
23	1st	FF240	BBLa012.04	Photuris versicolor group	F	Adult	Whole body	Pr. vers. adult female whole body	21.4	4.45064e+005	445064	-	-	0.727464	-
23	1st	FF241	BBLa017.02	Photinus corruscus	F	Adult	Whole body	Pn. corr. adult female whole body	5.57	0	0	-	-	0.727464	-
23	1st	FF242	BBLa029.08	Photuris versicolor group	M	Adult	Whole body	Pr. vers. adult male whole body	5.18	5.36571e+003	5365.71	-	-	0.727464	-
23	1st	FF243	BBLa029.09	Photuris versicolor group	M	Adult	Whole body	Pr. vers. adult male whole body	6.3	2.09705e+004	20970.5	-	-	0.727464	-
23	1st	FF244	EBL14	Extraction blank	-	-	-	Extraction blank	0	0	0	-	-	0.727464	-
23	3rd	FF167	BBLa033.08	Photuris lucicrescens	F	Adult	Whole body	Pr. luci. adult female whole body	6.46	9.6181e+006	9.6181e+006	166941	236090	0.727464	3rd plate rerun
23	3rd	FF168	BBLa033.09	Photuris lucicrescens	F	Adult	Whole body	Pr. luci. adult female whole body	2.515	638.152	638.152	221.64	360.958	0.727464	3rd plate rerun
23	3rd	FF169	EBL10	Extraction blank	-	-	-	Extraction blank	0	0	0	12.8801	22.309	0.727464	3rd plate rerun
23	3rd	FF190	BBLa003.01	Photinus pyralis	M	Adult	Whole body	Pn. pyra. adult male whole body	9.63	132.874	132	85.9486	74.4972	0.727464	3rd plate rerun
23	3rd	FF191	BBLa003.02	Photinus pyralis	M	Adult	Whole body	Pn. pyra. adult male whole body	11.55	0	0	0	0	0.727464	3rd plate rerun
23	3rd	FF192	BBLa005.05	Photinus pyralis	M	Adult	Whole body	Pn. pyra. adult male whole body	7.92	29.5326	1.88313	25.9472	21.8445	0.727464	3rd plate rerun
23	3rd	FF193	BBLa005.06	Photinus pyralis	M	Adult	Whole body	Pn. pyra. adult male whole body	5.59	123.932	96.2825	332.324	227.827	0.727464	3rd plate rerun
23	3rd	FF194	BBLa008.07	Photuris versicolor group	F	Adult	Whole body	Pr. vers. adult female whole body	23.2	2.66559e+006	2.66556e+06	3.53868e+06	2.25465e+06	0.727464	3rd plate rerun
23	3rd	FF195	BBLa008.08	Photuris versicolor group	F	Adult	Whole body	Pr. vers. adult female whole body	32.5	621.129	593.48	3627.02	5050.49	0.727464	3rd plate rerun
23	3rd	FF196	BBLa012.02	Photuris hebes	F	Adult	Whole body	Pr. hebe. adult female whole body	24.8	5.18012e+005	517984	2.02928e+07	2.74876e+07	0.727464	3rd plate rerun
23	3rd	FF197	BBLa015.02	Photinus corruscus	F	Adult	Whole body	Pn. corr. adult female whole body	9.19	2.56576e+004	25630	99635.5	145452	0.727464	3rd plate rerun
24	2nd	FF209	BBLa003.03	Photinus pyralis	M	Adult	Whole body	Pn. pyra. adult male whole body	9.37	64.2408	23.5886	11.7943	16.6797	0.779441	-
24	2nd	FF210	BBLa003.04	Photinus pyralis	M	Adult	Whole body	Pn. pyra. adult male whole body	6.96	21.1859	0	0	0	0.779441	-
24	2nd	FF211	BBLa005.08	Photinus pyralis	M	Adult	Whole body	Pn. pyra. adult male whole body	2.9	124.105	83.4528	109.146	36.3352	0.779441	-
24	2nd	FF212	BBLa005.09	Photinus pyralis	M	Adult	Whole body	Pn. pyra. adult male whole body	9.49	161.959	121.307	251.648	184.33	0.779441	-
24	2nd	FF213	BBLa006.05	Photinus marginellus	M	Adult	Whole body	Pn. marg. adult male whole body	27.9	2.25176e+004	22476.9	32659.4	14400.2	0.779441	-
24	2nd	FF214	BBLa007.10	Photuris versicolor group	F	Adult	Whole body	Pr. vers. adult female whole body	45.3	7.67593e+003	7635.28	7177.31	647.669	0.779441	-
24	2nd	FF215	BBLa009.02	Photuris versicolor group	F	Adult	Whole body	Pr. vers. adult female whole body	56	3.43494e+003	3394.29	5573.91	3082.45	0.779441	-
24	2nd	FF216	BBLa011.07	Photuris versicolor group	F	Adult	Whole body	Pr. vers. adult female whole body	65.8	1.17996e+005	117955	267031	210824	0.779441	-
24	2nd	FF217	BBLa019.01	Photinus corruscus	F	Adult	Whole body	Pn. corr. adult female whole body	26.5	8.15941e+003	8118.76	19037.4	15441.3	0.779441	-
24	2nd	FF218	BBLa029.04	Photinus marginellus	M	Adult	Whole body	Pn. marg. adult male whole body	27.1	202.535	161.883	402.342	340.06	0.779441	-
24	2nd	FF219	BBLa029.07	Photuris versicolor group	M	Adult	Whole body	Pr. vers. adult male whole body	8.65	2.43179e+004	24277.2	31427.8	10112.4	0.779441	-
24	2nd	FF220	BBLa031.03	Photinus pyralis	M	Adult	Whole body	Pn. pyra. adult male whole body	7.05	9.39438e+003	9353.73	7940.6	1998.46	0.779441	-
24	2nd	FF221	BBLa031.20	Photuris versicolor group	F	Adult	Whole body	Pr. vers. adult female whole body	13.15	77.8095	37.1573	159.37	172.835	0.779441	-
24	2nd	FF222	BBLa032.06	Photinus scintillans	M	Adult	Whole body	Pn. scin. adult male whole body	9.28	0	0	0	0	0.779441	-
24	2nd	FF223	BBLa035.04	Photuris hebes	F	Adult	Whole body	Pr. hebe. adult female whole body	16.9	125.581	84.9288	398.151	442.963	0.779441	-
24	2nd	FF224	BBLa036.02	Photinus scintillans	M	Adult	Whole body	Pn. scin. adult male whole body	20.65	6.21606e+004	62119.9	33600.4	40332.7	0.779441	-
24	2nd	FF225	BBLa043.01	Photinus pyralis	M	Adult	Whole body	Pn. pyra. adult male whole body	7.92	739.174	698.522	585.692	159.566	0.779441	-
24	2nd	FF226	BBLa043.02	Photinus pyralis	M	Adult	Whole body	Pn. pyra. adult male whole body	3.37	14.2929	0	0	0	0.779441	-
24	2nd	FF227	BBLa043.03	Photinus pyralis	M	Adult	Whole body	Pn. pyra. adult male whole body	2.37	43.4335	2.7813	41.5409	54.8144	0.779441	-
24	2nd	FF228	EBL13	Extraction blank	-	-	-	Extraction blank	0	40.6522	40.6522	62.9933	31.5951	0.779441	-
24	2nd	FF229	BBLa005.10	Photinus pyralis	M	Adult	Whole body	Pn. pyra. adult male whole body	7.23	79.1448	79.1448	142.318	89.3403	0.779441	-
24	2nd	FF230	BBLa005.11	Photinus pyralis	M	Adult	Whole body	Pn. pyra. adult male whole body	8.4	4.83434e+003	4834.34	10244	7650.44	0.779441	-
24	2nd	FF231	BBLa005.12	Photinus pyralis	M	Adult	Whole body	Pn. pyra. adult male whole body	4.97	921.425	921.425	953.351	45.1509	0.779441	-
24	2nd	FF232	BBLa005.13	Photinus pyralis	M	Adult	Whole body	Pn. pyra. adult male whole body	3.72	599.131	599.131	431.346	237.284	0.779441	-
24	2nd	FF233	BBLa008.02	Photinus pyralis	M	Adult	Whole body	Pn. pyra. adult male whole body	12.9	227.383	227.383	188.841	54.5059	0.779441	-
24	2nd	FF234	BBLa008.09	Photuris versicolor group	F	Adult	Whole body	Pr. vers. adult female whole body	27.1	5.80654e+006	5806540	3024476	3.93443e+06	0.779441	-
24	2nd	FF235	BBLa009.03	Photuris versicolor group	F	Adult	Whole body	Pr. vers. adult female whole body	22.1	2.0581e+003	2058.1	1494.95	796.412	0.779441	-
24	2nd	FF236	BBLa009.04	Photuris versicolor group	F	Adult	Whole body	Pr. vers. adult female whole body	45.2	381.311	381.311	234.559	207.538	0.779441	-
24	2nd	FF237	BBLa011.01	Photinus pyralis	M	Adult	Whole body	Pn. pyra. adult male whole body	7.44	355.672	355.672	289.173	94.0445	0.779441	-
24	2nd	FF238	BBLa011.02	Photinus pyralis	M	Adult	Whole body	Pn. pyra. adult male whole body	5.32	39.2904	39.2904	35.0439	6.00546	0.779441	-
24	2nd	FF239	BBLa011.03	Photinus pyralis	M	Adult	Whole body	Pn. pyra. adult male whole body	7.77	124.521	124.521	111.18	18.8667	0.779441	-
24	2nd	FF240	BBLa012.04	Photuris versicolor group	F	Adult	Whole body	Pr. vers. adult female whole body	21.4	2.81059e+005	281059	363062	115969	0.779441	-
24	2nd	FF241	BBLa017.02	Photinus corruscus	F	Adult	Whole body	Pn. corr. adult female whole body	5.57	32.7842	32.7842	16.3921	23.1819	0.779441	-
24	2nd	FF242	BBLa029.08	Photuris versicolor group	M	Adult	Whole body	Pr. vers. adult male whole body	5.18	1.10839e+004	11083.9	8224.81	4043.37	0.779441	-
24	2nd	FF243	BBLa029.09	Photuris versicolor group	M	Adult	Whole body	Pr. vers. adult male whole body	6.3	5.42572e+003	5425.72	13198.1	10991.8	0.779441	-
24	2nd	FF244	EBL14	Extraction blank	-	-	-	Extraction blank	0	0	0	0	0	0.779441	-
25	1st	FF245	BBLa003.05	Photinus pyralis	M	Adult	Whole body	Pn. pyra. adult male whole body	8.19	71.4123	71.4123	-	-	0.790761	-
25	1st	FF246	BBLa004.03	Photinus pyralis	M	Adult	Whole body	Pn. pyra. adult male whole body	6.72	0	0	-	-	0.790761	-
25	1st	FF247	BBLa007.01	Photinus pyralis	M	Adult	Whole body	Pn. pyra. adult male whole body	9.01	0	0	-	-	0.790761	-
25	1st	FF248	BBLa012.09	Photuris sp.	-	Larva	Whole body	Pr. sp. larva whole body	8.02	111.744	111.744	-	-	0.790761	-
25	1st	FF249	BBLa029.10	Photuris versicolor group	M	Adult	Whole body	Pr. vers. adult male whole body	13.8	102.114	102.114	-	-	0.790761	-
25	1st	FF250	BBLa031.04	Photinus pyralis	M	Adult	Whole body	Pn. pyra. adult male whole body	6.36	0	0	-	-	0.790761	-
25	1st	FF251	BBLa031.05	Photinus pyralis	M	Adult	Whole body	Pn. pyra. adult male whole body	2.76	10.4799	10.4799	-	-	0.790761	-
25	1st	FF252	BBLa031.06	Photinus pyralis	M	Adult	Whole body	Pn. pyra. adult male whole body	6.21	0	0	-	-	0.790761	-
25	1st	FF253	BBLa031.07	Photinus pyralis	M	Adult	Whole body	Pn. pyra. adult male whole body	4.35	0	0	-	-	0.790761	-
25	1st	FF254	BBLa031.08	Photinus pyralis	M	Adult	Whole body	Pn. pyra. adult male whole body	4.87	0	0	-	-	0.790761	-
25	1st	FF255	BBLa033.10	Photuris lucicrescens	F	Adult	Whole body	Pr. luci. adult female whole body	35.2	8.22882e+004	82288.2	-	-	0.790761	-
25	1st	FF256	BBLa034.02	Photinus pyralis	M	Adult	Whole body	Pn. pyra. adult male whole body	10.1	0	0	-	-	0.790761	-
25	1st	FF257	BBLa035.06	Photuris hebes	M	Adult	Whole body	Pr. hebe. adult male whole body	23.3	6.6383	6.6383	-	-	0.790761	-
25	1st	FF258	BBLa036.05	Photinus scintillans	M	Adult	Whole body	Pn. scin. adult male whole body	10.2	2.25987e+003	2259.87	-	-	0.790761	-
25	1st	FF259	BBLa038.06	Photuris hebes	M	Adult	Whole body	Pr. hebe. adult male whole body	11.4	15.6755	15.6755	-	-	0.790761	-
25	1st	FF260	BBLa043.07	Photinus pyralis	M	Adult	Whole body	Pn. pyra. adult male whole body	5.64	0	0	-	-	0.790761	-
25	1st	FF261	BBLa043.08	Photinus pyralis	M	Adult	Whole body	Pn. pyra. adult male whole body	0.27	4.47871e+003	4478.71	-	-	0.790761	-
25	1st	FF262	BBLa043.09	Photinus pyralis	M	Adult	Whole body	Pn. pyra. adult male whole body	4.01	4.89388	4.89388	-	-	0.790761	-
25	1st	FF263	BBLa043.10	Photinus pyralis	M	Adult	Whole body	Pn. pyra. adult male whole body	5.62	11.698	11.698	-	-	0.790761	-
25	1st	FF264	EBL15	Extraction blank	-	-	-	Extraction blank	0.093	0	0	-	-	0.790761	-
25	1st	FF265	BBLa043.04	Photinus pyralis	M	Adult	Whole body	Pn. pyra. adult male whole body	15.6	9.34146	9.34146	-	-	0.790761	-
25	1st	FF266	BBLa043.05	Photinus pyralis	M	Adult	Whole body	Pn. pyra. adult male whole body	11.4	0	0	-	-	0.790761	-
25	1st	FF267	BBLa043.06	Photinus pyralis	M	Adult	Whole body	Pn. pyra. adult male whole body	8.67	9.77589	9.77589	-	-	0.790761	-
25	1st	FF268	BBLa043.11	Photinus pyralis	M	Adult	Whole body	Pn. pyra. adult male whole body	8.54	6.48501	6.48501	-	-	0.790761	-
25	1st	FF269	BBLa043.12	Photinus pyralis	M	Adult	Whole body	Pn. pyra. adult male whole body	5.14	12.9231	12.9231	-	-	0.790761	-
25	1st	FF270	BBLa043.13	Photinus pyralis	M	Adult	Whole body	Pn. pyra. adult male whole body	8.83	18.2172	18.2172	-	-	0.790761	-
25	1st	FF271	BBLa043.14	Photinus pyralis	M	Adult	Whole body	Pn. pyra. adult male whole body	7.92	6.36344	6.36344	-	-	0.790761	-
25	1st	FF272	BBLa043.15	Photinus pyralis	M	Adult	Whole body	Pn. pyra. adult male whole body	8.96	0	0	-	-	0.790761	-
25	1st	FF273	BBLa043.16	Photinus pyralis	M	Adult	Whole body	Pn. pyra. adult male whole body	7.32	774.533	774.533	-	-	0.790761	-
25	1st	FF274	BBLa047.01	Photinus pyralis	M	Adult	Whole body	Pn. pyra. adult male whole body	6.16	99.0454	99.0454	-	-	0.790761	-
25	1st	FF275	BBLa047.02	Photinus pyralis	M	Adult	Whole body	Pn. pyra. adult male whole body	16.8	232.392	232.392	-	-	0.790761	-
25	1st	FF276	BBLa047.03	Photinus pyralis	M	Adult	Whole body	Pn. pyra. adult male whole body	13.1	1.66344e+003	1663.44	-	-	0.790761	-
25	1st	FF277	BBLa047.04	Photinus pyralis	M	Adult	Whole body	Pn. pyra. adult male whole body	6.2	0	0	-	-	0.790761	-
25	1st	FF278	BBLa049.01	Photinus pyralis	F	Adult	Whole body	Pn. pyra. adult female whole body	16.9	330.899	330.899	-	-	0.790761	-
25	1st	FF279	BBLa049.02	Photinus pyralis	F	Adult	Whole body	Pn. pyra. adult female whole body	33.1	145.616	145.616	-	-	0.790761	-
25	1st	FF280	EBL16	Extraction blank	-	-	-	Extraction blank	0	0	0	-	-	0.790761	-
25	1st	FF281	BBLa049.05	Photinus pyralis	M	Adult	Whole body	Pn. pyra. adult male whole body	5.54	0	0	-	-	0.790761	-
25	1st	FF282	BBLa049.06	Photinus pyralis	M	Adult	Whole body	Pn. pyra. adult male whole body	14.9	39.8012	39.8012	-	-	0.790761	-
25	1st	FF283	BBLa049.07	Photinus pyralis	M	Adult	Whole body	Pn. pyra. adult male whole body	21.1	7.33155	7.33155	-	-	0.790761	-
25	1st	FF284	BBLa049.08	Photinus pyralis	M	Adult	Whole body	Pn. pyra. adult male whole body	3.29	6.93417	6.93417	-	-	0.790761	-
25	1st	FF285	BBLa049.09	Photinus pyralis	M	Adult	Whole body	Pn. pyra. adult male whole body	1.58	47.4093	47.4093	-	-	0.790761	-
25	1st	FF286	BBLa049.10	Photinus pyralis	M	Adult	Whole body	Pn. pyra. adult male whole body	4.2	4.65671	4.65671	-	-	0.790761	-
25	1st	FF287	Pn.p.M.A.1	Photinus pyralis	M	Adult	Whole body	Pn. pyra. adult male whole body	2.12	6.93285	6.93285	-	-	0.790761	-
25	1st	FF288	Pn.p.M.A.10	Photinus pyralis	M	Adult	Whole body	Pn. pyra. adult male whole body	6.43	5.52698	5.52698	-	-	0.790761	-
25	1st	FF289	Pn.p.M.A.11	Photinus pyralis	M	Adult	Whole body	Pn. pyra. adult male whole body	4.9	0	0	-	-	0.790761	-
25	1st	FF290	Pn.p.M.A.14.1	Photinus pyralis	M	Adult	Whole body	Pn. pyra. adult male whole body	1.98	0	0	-	-	0.790761	-
25	1st	FF291	Pn.p.M.A.14.2	Photinus pyralis	M	Adult	Whole body	Pn. pyra. adult male whole body	4.92	0	0	-	-	0.790761	-
25	1st	FF292	Pn.p.M.A.15.1	Photinus pyralis	M	Adult	Whole body	Pn. pyra. adult male whole body	6.72	2.77504e+003	2775.04	-	-	0.790761	-
25	1st	FF293	Pn.p.M.A.15.2	Photinus pyralis	M	Adult	Whole body	Pn. pyra. adult male whole body	3.71	755.385	755.385	-	-	0.790761	-
25	1st	FF294	Pn.p.M.A.2	Photinus pyralis	M	Adult	Whole body	Pn. pyra. adult male whole body	3.18	14.6954	14.6954	-	-	0.790761	-
25	1st	FF295	Pn.p.M.A.3.1	Photinus pyralis	M	Adult	Whole body	Pn. pyra. adult male whole body	3.32	0	0	-	-	0.790761	-
25	1st	FF296	EBL17	Extraction blank	-	-	-	Extraction blank	0	0	0	-	-	0.790761	-
26	2nd	FF245	BBLa003.05	Photinus pyralis	M	Adult	Whole body	Pn. pyra. adult male whole body	8.19	27.3899	27.3899	49.4011	31.1285	0.823298	-
26	2nd	FF246	BBLa004.03	Photinus pyralis	M	Adult	Whole body	Pn. pyra. adult male whole body	6.72	0	0	0	0	0.823298	-
26	2nd	FF247	BBLa007.01	Photinus pyralis	M	Adult	Whole body	Pn. pyra. adult male whole body	9.01	0	0	0	0	0.823298	-
26	2nd	FF248	BBLa012.09	Photuris sp.	-	Larva	Whole body	Pr. sp. larva whole body	8.02	66.3126	66.3126	89.0283	32.1249	0.823298	-
26	2nd	FF249	BBLa029.10	Photuris versicolor group	M	Adult	Whole body	Pr. vers. adult male whole body	13.8	69.1865	69.1865	85.6502	23.2833	0.823298	-
26	2nd	FF250	BBLa031.04	Photinus pyralis	M	Adult	Whole body	Pn. pyra. adult male whole body	6.36	0	0	0	0	0.823298	-
26	2nd	FF251	BBLa031.05	Photinus pyralis	M	Adult	Whole body	Pn. pyra. adult male whole body	2.76	8.12653	8.12653	9.30322	1.66408	0.823298	-
26	2nd	FF252	BBLa031.06	Photinus pyralis	M	Adult	Whole body	Pn. pyra. adult male whole body	6.21	0	0	0	0	0.823298	-
26	2nd	FF253	BBLa031.07	Photinus pyralis	M	Adult	Whole body	Pn. pyra. adult male whole body	4.35	0	0	0	0	0.823298	-
26	2nd	FF254	BBLa031.08	Photinus pyralis	M	Adult	Whole body	Pn. pyra. adult male whole body	4.87	0	0	0	0	0.823298	-
26	2nd	FF255	BBLa033.10	Photuris lucicrescens	F	Adult	Whole body	Pr. luci. adult female whole body	35.2	888104	888104	485196	569798	0.823298	-
26	2nd	FF256	BBLa034.02	Photinus pyralis	M	Adult	Whole body	Pn. pyra. adult male whole body	10.1	0	0	0	0	0.823298	-
26	2nd	FF257	BBLa035.06	Photuris hebes	M	Adult	Whole body	Pr. hebe. adult male whole body	23.3	2.53577	2.53577	4.58704	2.90093	0.823298	-
26	2nd	FF258	BBLa036.05	Photinus scintillans	M	Adult	Whole body	Pn. scin. adult male whole body	10.2	1540.26	1540.26	1900.07	508.841	0.823298	-
26	2nd	FF259	BBLa038.06	Photuris hebes	M	Adult	Whole body	Pr. hebe. adult male whole body	11.4	8.08884	8.08884	11.8822	5.36458	0.823298	-
26	2nd	FF260	BBLa043.07	Photinus pyralis	M	Adult	Whole body	Pn. pyra. adult male whole body	5.64	0	0	0	0	0.823298	-
26	2nd	FF261	BBLa043.08	Photinus pyralis	M	Adult	Whole body	Pn. pyra. adult male whole body	0.27	4800.28	4800.28	4639.49	227.384	0.823298	-
26	2nd	FF262	BBLa043.09	Photinus pyralis	M	Adult	Whole body	Pn. pyra. adult male whole body	4.01	6.29938	6.29938	5.59663	0.993839	0.823298	-
26	2nd	FF263	BBLa043.10	Photinus pyralis	M	Adult	Whole body	Pn. pyra. adult male whole body	5.62	11.9162	11.9162	11.8071	0.154291	0.823298	-
26	2nd	FF264	EBL15	Extraction blank	-	-	-	Extraction blank	0.093	0	0	0	0	0.823298	-
26	2nd	FF265	BBLa043.04	Photinus pyralis	M	Adult	Whole body	Pn. pyra. adult male whole body	15.6	3.86788	3.86788	6.60467	3.87041	0.823298	-
26	2nd	FF266	BBLa043.05	Photinus pyralis	M	Adult	Whole body	Pn. pyra. adult male whole body	11.4	0	0	0	0	0.823298	-
26	2nd	FF267	BBLa043.06	Photinus pyralis	M	Adult	Whole body	Pn. pyra. adult male whole body	8.67	8.07397	8.07397	8.92493	1.20344	0.823298	-
26	2nd	FF268	BBLa043.11	Photinus pyralis	M	Adult	Whole body	Pn. pyra. adult male whole body	8.54	4.47288	4.47288	5.47894	1.42279	0.823298	-
26	2nd	FF269	BBLa043.12	Photinus pyralis	M	Adult	Whole body	Pn. pyra. adult male whole body	5.14	9.15208	9.15208	11.0376	2.66651	0.823298	-
26	2nd	FF270	BBLa043.13	Photinus pyralis	M	Adult	Whole body	Pn. pyra. adult male whole body	8.83	8.67488	8.67488	13.446	6.74744	0.823298	-
26	2nd	FF271	BBLa043.14	Photinus pyralis	M	Adult	Whole body	Pn. pyra. adult male whole body	7.92	3.26356	3.26356	4.8135	2.19195	0.823298	-
26	2nd	FF272	BBLa043.15	Photinus pyralis	M	Adult	Whole body	Pn. pyra. adult male whole body	8.96	0	0	0	0	0.823298	-
26	2nd	FF273	BBLa043.16	Photinus pyralis	M	Adult	Whole body	Pn. pyra. adult male whole body	7.32	760.143	760.143	767.338	10.1753	0.823298	-
26	2nd	FF274	BBLa047.01	Photinus pyralis	M	Adult	Whole body	Pn. pyra. adult male whole body	6.16	63.4737	63.4737	81.2596	25.153	0.823298	-
26	2nd	FF275	BBLa047.02	Photinus pyralis	M	Adult	Whole body	Pn. pyra. adult male whole body	16.8	185.871	185.871	209.132	32.8953	0.823298	-
26	2nd	FF276	BBLa047.03	Photinus pyralis	M	Adult	Whole body	Pn. pyra. adult male whole body	13.1	1612.87	1612.87	1638.15	35.7584	0.823298	-
26	2nd	FF277	BBLa047.04	Photinus pyralis	M	Adult	Whole body	Pn. pyra. adult male whole body	6.2	2.2332	2.2332	1.1166	1.57911	0.823298	-
26	2nd	FF278	BBLa049.01	Photinus pyralis	F	Adult	Whole body	Pn. pyra. adult female whole body	16.9	404.023	404.023	367.461	51.7065	0.823298	-
26	2nd	FF279	BBLa049.02	Photinus pyralis	F	Adult	Whole body	Pn. pyra. adult female whole body	33.1	87.2696	87.2696	116.443	41.2571	0.823298	-
26	2nd	FF280	EBL16	Extraction blank	-	-	-	Extraction blank	0	0	0	0	0	0.823298	-
26	2nd	FF281	BBLa049.05	Photinus pyralis	M	Adult	Whole body	Pn. pyra. adult male whole body	5.54	0	0	0	0	0.823298	-
26	2nd	FF282	BBLa049.06	Photinus pyralis	M	Adult	Whole body	Pn. pyra. adult male whole body	14.9	48.7313	48.7313	44.2662	6.31453	0.823298	-
26	2nd	FF283	BBLa049.07	Photinus pyralis	M	Adult	Whole body	Pn. pyra. adult male whole body	21.1	1.64138	1.64138	4.48646	4.02356	0.823298	-
26	2nd	FF284	BBLa049.08	Photinus pyralis	M	Adult	Whole body	Pn. pyra. adult male whole body	3.29	15.8453	15.8453	11.3897	6.30112	0.823298	-
26	2nd	FF285	BBLa049.09	Photinus pyralis	M	Adult	Whole body	Pn. pyra. adult male whole body	1.58	44.3841	44.3841	45.8967	2.13914	0.823298	-
26	2nd	FF286	BBLa049.10	Photinus pyralis	M	Adult	Whole body	Pn. pyra. adult male whole body	4.2	5.23568	5.23568	4.9462	0.409394	0.823298	-
26	2nd	FF287	Pn.p.M.A.1	Photinus pyralis	M	Adult	Whole body	Pn. pyra. adult male whole body	2.12	6.07599	6.07599	6.50442	0.605892	0.823298	-
26	2nd	FF288	Pn.p.M.A.10	Photinus pyralis	M	Adult	Whole body	Pn. pyra. adult male whole body	6.43	2.90312	2.90312	4.21505	1.85535	0.823298	-
26	2nd	FF289	Pn.p.M.A.11	Photinus pyralis	M	Adult	Whole body	Pn. pyra. adult male whole body	4.9	0	0	0	0	0.823298	-
26	2nd	FF290	Pn.p.M.A.14.1	Photinus pyralis	M	Adult	Whole body	Pn. pyra. adult male whole body	1.98	0	0	0	0	0.823298	-
26	2nd	FF291	Pn.p.M.A.14.2	Photinus pyralis	M	Adult	Whole body	Pn. pyra. adult male whole body	4.92	0	0	0	0	0.823298	-
26	2nd	FF292	Pn.p.M.A.15.1	Photinus pyralis	M	Adult	Whole body	Pn. pyra. adult male whole body	6.72	3525.9	3525.9	3150.47	530.938	0.823298	-
26	2nd	FF293	Pn.p.M.A.15.2	Photinus pyralis	M	Adult	Whole body	Pn. pyra. adult male whole body	3.71	626.973	626.973	691.179	90.801	0.823298	-
26	2nd	FF294	Pn.p.M.A.2	Photinus pyralis	M	Adult	Whole body	Pn. pyra. adult male whole body	3.18	14.3242	14.3242	14.5098	0.262478	0.823298	-
26	2nd	FF295	Pn.p.M.A.3.1	Photinus pyralis	M	Adult	Whole body	Pn. pyra. adult male whole body	3.32	0	0	0	0	0.823298	-
26	2nd	FF296	EBL17	Extraction blank	-	-	-	Extraction blank	0	0	0	0	0	0.823298	-
27	1st	FF297	Pn.p.M.A.3.2	Photinus pyralis	M	Adult	Whole body	Pn. pyra. adult male whole body	8.3	0	0	-	-	0.7919	-
27	1st	FF298	Pn.p.M.A.4	Photinus pyralis	M	Adult	Whole body	Pn. pyra. adult male whole body	4.99	0	0	-	-	0.7919	-
27	1st	FF299	Pn.p.M.A.6	Photinus pyralis	M	Adult	Whole body	Pn. pyra. adult male whole body	5.08	0	0	-	-	0.7919	-
27	1st	FF300	Pn.p.M.A.7	Photinus pyralis	M	Adult	Whole body	Pn. pyra. adult male whole body	15.3	4821.38	4821.38	-	-	0.7919	-
27	1st	FF301	Pn.p.M.A.8	Photinus pyralis	M	Adult	Whole body	Pn. pyra. adult male whole body	8.66	0	0	-	-	0.7919	-
27	1st	FF302	Pn.p.M.A.9	Photinus pyralis	M	Adult	Whole body	Pn. pyra. adult male whole body	10.4	0	0	-	-	0.7919	-
27	1st	FF303	Pn.p.M.IA.1	Photinus pyralis	M	Adult	Whole body	Pn. pyra. adult male whole body	7.08	0	0	-	-	0.7919	-
27	1st	FF304	Pn.p.M.IA.4	Photinus pyralis	M	Adult	Whole body	Pn. pyra. adult male whole body	6.59	0	0	-	-	0.7919	-
27	1st	FF305	Pn.p.M.IA.5	Photinus pyralis	M	Adult	Whole body	Pn. pyra. adult male whole body	15.9	0	0	-	-	0.7919	-
27	1st	FF306	Pn.p.M.IA.6	Photinus pyralis	M	Adult	Whole body	Pn. pyra. adult male whole body	8.23	0	0	-	-	0.7919	-
27	1st	FF307	Pn.p.M.IA.7	Photinus pyralis	M	Adult	Whole body	Pn. pyra. adult male whole body	11.7	0	0	-	-	0.7919	-
27	1st	FF308	Pn.p.M.IA.9	Photinus pyralis	M	Adult	Whole body	Pn. pyra. adult male whole body	5.12	42.4428	42.4428	-	-	0.7919	-
27	1st	FF309	Pn.s.F.A.3.1	Photinus scintillans	F	Adult	Whole body	Pn. scin. adult female whole body	30	542.555	542.555	-	-	0.7919	-
27	1st	FF310	Pn.s.F.A.3.2	Photinus scintillans	F	Adult	Whole body	Pn. scin. adult female whole body	36.8	10725.7	10725.7	-	-	0.7919	-
27	1st	FF311	Pn.s.F.A.4	Photinus scintillans	F	Adult	Whole body	Pn. scin. adult female whole body	38.2	211.729	211.729	-	-	0.7919	-
27	1st	FF312	EBL18	Extraction blank	-	-	-	Extraction blank	0	0	0	-	-	0.7919	-
27	1st	FF313	Pn.s.F.A.4.1	Photinus scintillans	F	Adult	Whole body	Pn. scin. adult female whole body	39.5	828.922	828.922	-	-	0.7919	-
27	1st	FF314	Pn.s.F.A.4.2	Photinus scintillans	F	Adult	Whole body	Pn. scin. adult female whole body	37.2	0	0	-	-	0.7919	-
27	1st	FF315	Pn.s.M.A.1	Photinus scintillans	M	Adult	Whole body	Pn. scin. adult male whole body	8.82	0	0	-	-	0.7919	-
27	1st	FF316	Pn.s.M.A.10	Photinus scintillans	M	Adult	Whole body	Pn. scin. adult male whole body	12.9	0	0	-	-	0.7919	-
27	1st	FF317	Pn.s.M.A.12	Photinus scintillans	M	Adult	Whole body	Pn. scin. adult male whole body	19.9	0	0	-	-	0.7919	-
27	1st	FF318	Pn.s.M.A.14	Photinus scintillans	M	Adult	Whole body	Pn. scin. adult male whole body	16.6	0	0	-	-	0.7919	-
27	1st	FF319	Pn.s.M.A.2	Photinus scintillans	M	Adult	Whole body	Pn. scin. adult male whole body	16.7	0	0	-	-	0.7919	-
27	1st	FF320	Pn.s.M.A.5	Photinus scintillans	M	Adult	Whole body	Pn. scin. adult male whole body	13.5	40.0672	40.0672	-	-	0.7919	-
27	1st	FF321	Pn.s.M.A.6	Photinus scintillans	M	Adult	Whole body	Pn. scin. adult male whole body	18.7	1410.43	1410.43	-	-	0.7919	-
27	1st	FF322	Pn.s.M.A.7	Photinus scintillans	M	Adult	Whole body	Pn. scin. adult male whole body	11.1	292.345	292.345	-	-	0.7919	-
27	1st	FF323	Pn.s.M.A.8	Photinus scintillans	M	Adult	Whole body	Pn. scin. adult male whole body	6.88	0	0	-	-	0.7919	-
27	1st	FF324	Pn.s.M.A.9	Photinus scintillans	M	Adult	Whole body	Pn. scin. adult male whole body	11	2584.31	2584.31	-	-	0.7919	-
27	1st	FF325	Pr.v.F.A.1	Photuris versicolor group	F	Adult	Whole body	Pr. vers. adult female whole body	24	4803.43	4803.43	-	-	0.7919	-
27	1st	FF326	Pr.v.F.A.3	Photuris versicolor group	F	Adult	Whole body	Pr. vers. adult female whole body	36	14104.9	14104.9	-	-	0.7919	-
27	1st	FF327	Pr.v.F.A.4	Photuris versicolor group	F	Adult	Whole body	Pr. vers. adult female whole body	35.1	61789.2	61789.2	-	-	0.7919	-
27	1st	FF328	EBL19	Extraction blank	-	-	-	Extraction blank	0	0	0	-	-	0.7919	-
27	1st	FF329	Pr.v.M.A.1	Photuris versicolor group	M	Adult	Whole body	Pr. vers. adult male whole body	20.2	2.9142e+06	2.9142e+06	-	-	0.7919	-
27	1st	FF330	Pr.v.M.A.2	Photuris versicolor group	M	Adult	Whole body	Pr. vers. adult male whole body	27.3	6.02444e+08	6.02444e+08	-	-	0.7919	-
27	1st	FF331	Pr.v.M.A.3	Photuris versicolor group	M	Adult	Whole body	Pr. vers. adult male whole body	22.4	3.77252e+08	3.77252e+08	-	-	0.7919	-
27	1st	FF332	Pr.v.M.A.4	Photuris versicolor group	M	Adult	Whole body	Pr. vers. adult male whole body	22.5	80372.5	80372.5	-	-	0.7919	-
27	1st	FF333	Pr.v.M.A.5	Photuris versicolor group	M	Adult	Whole body	Pr. vers. adult male whole body	25.5	7380.7	7380.7	-	-	0.7919	-
27	1st	FF334	Pr.v.M.A.6	Photuris versicolor group	M	Adult	Whole body	Pr. vers. adult male whole body	30.9	3.58483e+08	3.58483e+08	-	-	0.7919	-
27	1st	FF335	Pr.v.M.A.7	Photuris versicolor group	M	Adult	Whole body	Pr. vers. adult male whole body	26.1	12366	12366	-	-	0.7919	-
27	1st	FF336	BBLa014.02	Pyractomena borealis	-	Larva	Whole body	Py. bore. larva whole body	16.8	0	0	-	-	0.7919	-
27	1st	FF337	BBLa036.03	Photinus scintillans	M	Adult	Whole body	Pn. scin. adult male whole body	18.1	0	0	-	-	0.7919	-
27	1st	FF338	BBLa049.03	Photinus pyralis	F	Adult	Whole body	Pn. pyra. adult female whole body	18.5	71.6369	71.6369	-	-	0.7919	-
27	1st	FF339	BBLa050.01	Photinus corruscus	M	Adult	Whole body	Pn. corr. adult male whole body	35.5	0	0	-	-	0.7919	-
27	1st	FF340	BBLa050.02	Photinus corruscus	M	Adult	Whole body	Pn. corr. adult male whole body	22.4	2105.39	2105.39	-	-	0.7919	-
27	1st	FF341	BBLa050.04	Photinus corruscus	F	Adult	Whole body	Pn. corr. adult female whole body	23.3	42.3231	42.3231	-	-	0.7919	-
27	1st	FF342	EBL20	Extraction blank	-	-	-	Extraction blank	0	0	0	-	-	0.7919	-
27	1st	FF343	FD20.FG	Photinus corruscus	F	Adult	Full gut	Pn. corr. adult female full gut	21	3.14192e+07	3.14192e+07	-	-	0.7919	-
27	1st	FF344	FD20.RO	Photinus corruscus	F	Adult	Reproductive organs	Pn. corr. adult female reproductive organs	36.8	77271.8	77271.8	-	-	0.7919	-
27	1st	FF345	FD20.CA	Photinus corruscus	F	Adult	Carcasse	Pn. corr. adult female carcasse	43	8.20139e+07	8.20139e+07	-	-	0.7919	-
27	1st	FF346	FD21.FG	Photinus corruscus	F	Adult	Full gut	Pn. corr. adult female full gut	9.17	0	0	-	-	0.7919	-
27	1st	FF347	FD21.RO	Photinus corruscus	F	Adult	Reproductive organs	Pn. corr. adult female reproductive organs	22.3	11.8534	11.8534	-	-	0.7919	-
27	1st	FF348	FD21.CA	Photinus corruscus	F	Adult	Carcasse	Pn. corr. adult female carcasse	33.3	0	0	-	-	0.7919	-
27	1st	FF349	FD20-FD21.BL	Photinus corruscus	F	Adult	Dissection blank	Pn. corr. adult female dissection blank	0.492	0	0	-	-	0.7919	-
27	1st	FF350	FD22.FG	Photinus corruscus	M	Adult	Full gut	Pn. corr. adult male full gut	4.99	116.035	116.035	-	-	0.7919	-
27	1st	FF351	FD22.RO	Photinus corruscus	M	Adult	Reproductive organs	Pn. corr. adult male reproductive organs	20.3	1535.79	1535.79	-	-	0.7919	-
27	1st	FF352	FD22.CA	Photinus corruscus	M	Adult	Carcasse	Pn. corr. adult male carcasse	31.8	18748.3	18748.3	-	-	0.7919	-
27	1st	FF353	FD23.FG	Photinus corruscus	M	Adult	Full gut	Pn. corr. adult male full gut	3.87	0	0	-	-	0.7919	-
27	1st	FF354	FD23.RO	Photinus corruscus	M	Adult	Reproductive organs	Pn. corr. adult male reproductive organs	6.17	0	0	-	-	0.7919	-
27	1st	FF355	FD23.GLOB	Photinus corruscus	M	Adult	"Globules"	Pn. corr. adult male globules	56	0	0	-	-	0.7919	-
27	1st	FF356	FD23.CA	Photinus corruscus	M	Adult	Carcasse	Pn. corr. adult male carcasse	26.6	0	0	-	-	0.7919	-
27	1st	FF357	FD22-FD23.BL	Photinus corruscus	M	Adult	Dissection blank	Pn. corr. adult male dissection blank	0.388	0	0	-	-	0.7919	-
27	1st	FF358	FD24.FG	Photinus corruscus	F	Adult	Full gut	Pn. corr. adult female full gut	12.6	0	0	-	-	0.7919	-
27	1st	FF359	FD24.RO	Photinus corruscus	F	Adult	Reproductive organs	Pn. corr. adult female reproductive organs	60	0	0	-	-	0.7919	-
27	1st	FF360	FD24.GLOB	Photinus corruscus	F	Adult	"Globules"	Pn. corr. adult female globules	4.32	0	0	-	-	0.7919	-
27	1st	FF361	FD24.CA	Photinus corruscus	F	Adult	Carcasse	Pn. corr. adult female carcasse	19.7	0	0	-	-	0.7919	-
27	1st	FF362	FD24.BL	Photinus corruscus	F	Adult	Dissection blank	Pn. corr. adult female dissection blank	0.171	0	0	-	-	0.7919	-
27	1st	FF363	EBL21	Extraction blank	-	-	-	Extraction blank	0	0	0	-	-	0.7919	-
28	2nd	FF297	Pn.p.M.A.3.2	Photinus pyralis	M	Adult	Whole body	Pn. pyra. adult male whole body	8.3	0	0	0	0	0.852073	-
28	2nd	FF298	Pn.p.M.A.4	Photinus pyralis	M	Adult	Whole body	Pn. pyra. adult male whole body	4.99	0	0	0	0	0.852073	-
28	2nd	FF299	Pn.p.M.A.6	Photinus pyralis	M	Adult	Whole body	Pn. pyra. adult male whole body	5.08	0	0	0	0	0.852073	-
28	2nd	FF300	Pn.p.M.A.7	Photinus pyralis	M	Adult	Whole body	Pn. pyra. adult male whole body	15.3	5829.46	5829.46	5325.42	712.817	0.852073	-
28	2nd	FF301	Pn.p.M.A.8	Photinus pyralis	M	Adult	Whole body	Pn. pyra. adult male whole body	8.66	0	0	0	0	0.852073	-
28	2nd	FF302	Pn.p.M.A.9	Photinus pyralis	M	Adult	Whole body	Pn. pyra. adult male whole body	10.4	0	0	0	0	0.852073	-
28	2nd	FF303	Pn.p.M.IA.1	Photinus pyralis	M	Adult	Whole body	Pn. pyra. adult male whole body	7.08	17.8111	17.8111	8.90555	12.5943	0.852073	-
28	2nd	FF304	Pn.p.M.IA.4	Photinus pyralis	M	Adult	Whole body	Pn. pyra. adult male whole body	6.59	0	0	0	0	0.852073	-
28	2nd	FF305	Pn.p.M.IA.5	Photinus pyralis	M	Adult	Whole body	Pn. pyra. adult male whole body	15.9	0	0	0	0	0.852073	-
28	2nd	FF306	Pn.p.M.IA.6	Photinus pyralis	M	Adult	Whole body	Pn. pyra. adult male whole body	8.23	16.8162	16.8162	8.4081	11.8908	0.852073	-
28	2nd	FF307	Pn.p.M.IA.7	Photinus pyralis	M	Adult	Whole body	Pn. pyra. adult male whole body	11.7	7.50802	7.50802	3.75401	5.30897	0.852073	-
28	2nd	FF308	Pn.p.M.IA.9	Photinus pyralis	M	Adult	Whole body	Pn. pyra. adult male whole body	5.12	62.3341	62.3341	52.3884	14.0653	0.852073	-
28	2nd	FF309	Pn.s.F.A.3.1	Photinus scintillans	F	Adult	Whole body	Pn. scin. adult female whole body	30	185.457	185.457	364.006	252.506	0.852073	-
28	2nd	FF310	Pn.s.F.A.3.2	Photinus scintillans	F	Adult	Whole body	Pn. scin. adult female whole body	36.8	11251.6	11251.6	10988.7	371.851	0.852073	-
28	2nd	FF311	Pn.s.F.A.4	Photinus scintillans	F	Adult	Whole body	Pn. scin. adult female whole body	38.2	388.34	388.34	300.034	124.883	0.852073	-
28	2nd	FF312	EBL18	Extraction blank	-	-	-	Extraction blank	0	0	0	0	0	0.852073	-
28	2nd	FF313	Pn.s.F.A.4.1	Photinus scintillans	F	Adult	Whole body	Pn. scin. adult female whole body	39.5	1156.34	1156.34	992.631	231.52	0.852073	-
28	2nd	FF314	Pn.s.F.A.4.2	Photinus scintillans	F	Adult	Whole body	Pn. scin. adult female whole body	37.2	23.9158	23.9158	11.9579	16.911	0.852073	-
28	2nd	FF315	Pn.s.M.A.1	Photinus scintillans	M	Adult	Whole body	Pn. scin. adult male whole body	8.82	0	0	0	0	0.852073	-
28	2nd	FF316	Pn.s.M.A.10	Photinus scintillans	M	Adult	Whole body	Pn. scin. adult male whole body	12.9	6.13361	6.13361	3.06681	4.33712	0.852073	-
28	2nd	FF317	Pn.s.M.A.12	Photinus scintillans	M	Adult	Whole body	Pn. scin. adult male whole body	19.9	11.3444	11.3444	5.6722	8.0217	0.852073	-
28	2nd	FF318	Pn.s.M.A.14	Photinus scintillans	M	Adult	Whole body	Pn. scin. adult male whole body	16.6	34.4205	34.4205	17.2102	24.339	0.852073	-
28	2nd	FF319	Pn.s.M.A.2	Photinus scintillans	M	Adult	Whole body	Pn. scin. adult male whole body	16.7	0	0	0	0	0.852073	-
28	2nd	FF320	Pn.s.M.A.5	Photinus scintillans	M	Adult	Whole body	Pn. scin. adult male whole body	13.5	37.0422	37.0422	38.5547	2.139	0.852073	-
28	2nd	FF321	Pn.s.M.A.6	Photinus scintillans	M	Adult	Whole body	Pn. scin. adult male whole body	18.7	1879.82	1879.82	1645.13	331.906	0.852073	-
28	2nd	FF322	Pn.s.M.A.7	Photinus scintillans	M	Adult	Whole body	Pn. scin. adult male whole body	11.1	362.983	362.983	327.664	49.9487	0.852073	-
28	2nd	FF323	Pn.s.M.A.8	Photinus scintillans	M	Adult	Whole body	Pn. scin. adult male whole body	6.88	4.41636	4.41636	2.20818	3.12284	0.852073	-
28	2nd	FF324	Pn.s.M.A.9	Photinus scintillans	M	Adult	Whole body	Pn. scin. adult male whole body	11	3440.91	3440.91	3012.61	605.705	0.852073	-
28	2nd	FF325	Pr.v.F.A.1	Photuris versicolor-group	F	Adult	Whole body	Pr. vers. adult female whole body	24	4594.65	4594.65	4699.04	147.633	0.852073	-
28	2nd	FF326	Pr.v.F.A.3	Photuris versicolor-group	F	Adult	Whole body	Pr. vers. adult female whole body	36	7717.85	7717.85	10911.4	4516.34	0.852073	-
28	2nd	FF327	Pr.v.F.A.4	Photuris versicolor-group	F	Adult	Whole body	Pr. vers. adult female whole body	35.1	7854410	7854410	3.9581e+06	5.51021e+06	0.852073	-
28	2nd	FF328	EBL19	Extraction blank	-	-	-	Extraction blank	0	0	0	0	0	0.852073	-
28	2nd	FF329	Pr.v.M.A.1	Photuris versicolor-group	M	Adult	Whole body	Pr. vers. adult male whole body	20.2	4498990	4.49898e+06	3.70659e+06	1.12061e+06	0.852073	-
28	2nd	FF330	Pr.v.M.A.2	Photuris versicolor-group	M	Adult	Whole body	Pr. vers. adult male whole body	27.3	419956000	4.19956e+08	5.112e+08	1.29038e+08	0.852073	-
28	2nd	FF331	Pr.v.M.A.3	Photuris versicolor-group	M	Adult	Whole body	Pr. vers. adult male whole body	22.4	374329000	3.74329e+08	3.7579e+08	2.06685e+06	0.852073	-
28	2nd	FF332	Pr.v.M.A.4	Photuris versicolor-group	M	Adult	Whole body	Pr. vers. adult male whole body	22.5	239362	239355	159864	112417	0.852073	-
28	2nd	FF333	Pr.v.M.A.5	Photuris versicolor-group	M	Adult	Whole body	Pr. vers. adult male whole body	25.5	5921.52	5914.04	6647.37	1037.09	0.852073	-
28	2nd	FF334	Pr.v.M.A.6	Photuris versicolor-group	M	Adult	Whole body	Pr. vers. adult male whole body	30.9	40789000	4.0789e+07	1.99636e+08	2.24644e+08	0.852073	-
28	2nd	FF335	Pr.v.M.A.7	Photuris versicolor-group	M	Adult	Whole body	Pr. vers. adult male whole body	26.1	14581.3	14573.8	13469.9	1561.15	0.852073	-
28	2nd	FF336	BBLa014.02	Pyractomena borealis	-	Larva	Whole body	Py. bore. larva whole body	16.8	4.69306	0	0	0	0.852073	-
28	2nd	FF337	BBLa036.03	Photinus scintillans	M	Adult	Whole body	Pn. scin. adult male whole body	18.1	5.86353	0	0	0	0.852073	-
28	2nd	FF338	BBLa049.03	Photinus pyralis	F	Adult	Whole body	Pn. pyra. adult female whole body	18.5	77.1029	69.6249	70.6309	1.42273	0.852073	-
28	2nd	FF339	BBLa050.01	Photinus corruscus	M	Adult	Whole body	Pn. corr. adult male whole body	35.5	19.3474	11.8694	5.93468	8.3929	0.852073	-
28	2nd	FF340	BBLa050.02	Photinus corruscus	M	Adult	Whole body	Pn. corr. adult male whole body	22.4	1438.18	1430.7	1768.05	477.079	0.852073	-
28	2nd	FF341	BBLa050.04	Photinus corruscus	F	Adult	Whole body	Pn. corr. adult female whole body	23.3	151.616	144.138	93.2305	71.994	0.852073	-
28	2nd	FF342	EBL20	Extraction blank	-	-	-	Extraction blank	0	7.47804	7.47804	3.73902	5.28777	0.852073	-
28	2nd	FF343	FD20.FG	Photinus corruscus	F	Adult	Full gut	Pn. corr. adult female full gut	21	45552800	4.55528e+07	3.8486e+07	9.99399e+06	0.852073	-
28	2nd	FF344	FD20.RO	Photinus corruscus	F	Adult	Reproductive organs	Pn. corr. adult female reproductive organs	36.8	164832	164824	121048	61908.6	0.852073	-
28	2nd	FF345	FD20.CA	Photinus corruscus	F	Adult	Carcasse	Pn. corr. adult female carcasse	43	9384650	9.38464e+06	4.56992e+07	5.13566e+07	0.852073	-
28	2nd	FF346	FD21.FG	Photinus corruscus	F	Adult	Full gut	Pn. corr. adult female full gut	9.17	4.87103	0	0	0	0.852073	-
28	2nd	FF347	FD21.RO	Photinus corruscus	F	Adult	Reproductive organs	Pn. corr. adult female reproductive organs	22.3	0	0	5.9267	8.38162	0.852073	-
28	2nd	FF348	FD21.CA	Photinus corruscus	F	Adult	Carcasse	Pn. corr. adult female carcasse	33.3	0	0	0	0	0.852073	-
28	2nd	FF349	FD20-FD21.BL	Photinus corruscus	F	Adult	Dissection blank	Pn. corr. adult female dissection blank	0.492	8.13392	8.13392	4.06696	5.75155	0.852073	-
28	2nd	FF350	FD22.FG	Photinus corruscus	M	Adult	Full gut	Pn. corr. adult male full gut	4.99	104.271	95.3955	105.715	14.5943	0.852073	-
28	2nd	FF351	FD22.RO	Photinus corruscus	M	Adult	Reproductive organs	Pn. corr. adult male reproductive organs	20.3	1572.19	1563.31	1549.55	19.46	0.852073	-
28	2nd	FF352	FD22.CA	Photinus corruscus	M	Adult	Carcasse	Pn. corr. adult male carcasse	31.8	27250.7	27241.8	22995.1	6005.81	0.852073	-
28	2nd	FF353	FD23.FG	Photinus corruscus	M	Adult	Full gut	Pn. corr. adult male full gut	3.87	8.45284	0	0	0	0.852073	-
28	2nd	FF354	FD23.RO	Photinus corruscus	M	Adult	Reproductive organs	Pn. corr. adult male reproductive organs	6.17	5.02833	0	0	0	0.852073	-
28	2nd	FF355	FD23.GLOB	Photinus corruscus	M	Adult	"Globules"	Pn. corr. adult male globules	56	0	0	0	0	0.852073	-
28	2nd	FF356	FD23.CA	Photinus corruscus	M	Adult	Carcasse	Pn. corr. adult male carcasse	26.6	43.3475	34.472	17.236	24.3754	0.852073	-
28	2nd	FF357	FD22-FD23.BL	Photinus corruscus	M	Adult	Dissection blank	Pn. corr. adult male dissection blank	0.388	8.87549	8.87549	4.43774	6.27592	0.852073	-
28	2nd	FF358	FD24.FG	Photinus corruscus	F	Adult	Full gut	Pn. corr. adult female full gut	12.6	0	0	0	0	0.852073	-
28	2nd	FF359	FD24.RO	Photinus corruscus	F	Adult	Reproductive organs	Pn. corr. adult female reproductive organs	60	71.9676	59.4314	29.7157	42.0243	0.852073	-
28	2nd	FF360	FD24.GLOB	Photinus corruscus	F	Adult	"Globules"	Pn. corr. adult female globules	4.32	0	0	0	0	0.852073	-
28	2nd	FF361	FD24.CA	Photinus corruscus	F	Adult	Carcasse	Pn. corr. adult female carcasse	19.7	0	0	0	0	0.852073	-
28	2nd	FF362	FD24.BL	Photinus corruscus	F	Adult	Dissection blank	Pn. corr. adult female dissection blank	0.171	12.5362	12.5362	6.2681	8.86443	0.852073	-
28	2nd	FF363	EBL21	Extraction blank	-	-	-	Extraction blank	0	0	0	0	0	0.852073	-
29	1st	FF364	FD25.FG	Photinus pyralis	F	Adult	Full gut	Pn. pyra. adult female full gut	2.67	0	0	-	-	0.807915	-
29	1st	FF365	FD25.RO	Photinus pyralis	F	Adult	Reproductive organs	Pn. pyra. adult female reproductive organs	12.7	0	0	-	-	0.807915	-
29	1st	FF366	FD25.LA	Photinus pyralis	F	Adult	Lantern	Pn. pyra. adult female lantern	0.6	0	0	-	-	0.807915	-
29	1st	FF367	FD25.CA	Photinus pyralis	F	Adult	Carcasse	Pn. pyra. adult female carcasse	7.78	1.62136	0	-	-	0.807915	-
29	1st	FF368	FD26.FG	Photinus pyralis	F	Adult	Full gut	Pn. pyra. adult female full gut	4.54	215434	215384	-	-	0.807915	-
29	1st	FF369	FD26.RO	Photinus pyralis	F	Adult	Reproductive organs	Pn. pyra. adult female reproductive organs	23.3	2769.52	2720.32	-	-	0.807915	-
29	1st	FF370	FD26.LA	Photinus pyralis	F	Adult	Lantern	Pn. pyra. adult female lantern	0.495	16.3752	0	-	-	0.807915	-
29	1st	FF371	FD26.CA	Photinus pyralis	F	Adult	Carcasse	Pn. pyra. adult female carcasse	10.5	4226.96	4177.76	-	-	0.807915	-
29	1st	FF372	FD25-FD26.BL	Photinus pyralis	F	Adult	Dissection blank	Pn. pyra. adult female dissection blank	0.063	49.1983	49.1983	-	-	0.807915	-
29	1st	FF373	FD27.FG	Photinus pyralis	M	Adult	Full gut	Pn. pyra. adult male full gut	4.81	0	0	-	-	0.807915	-
29	1st	FF374	FD27.RO	Photinus pyralis	M	Adult	Reproductive organs	Pn. pyra. adult male reproductive organs	5	0	0	-	-	0.807915	-
29	1st	FF375	FD27.LA	Photinus pyralis	M	Adult	Lantern	Pn. pyra. adult male lantern	1.38	0	0	-	-	0.807915	-
29	1st	FF376	FD27.CA	Photinus pyralis	M	Adult	Carcasse	Pn. pyra. adult male carcasse	16.3	11.7338	11.7338	-	-	0.807915	-
29	1st	FF377	FD28.FG	Photinus pyralis	M	Adult	Full gut	Pn. pyra. adult male full gut	3.46	65.4231	65.4231	-	-	0.807915	-
29	1st	FF378	FD28.RO	Photinus pyralis	M	Adult	Reproductive organs	Pn. pyra. adult male reproductive organs	11.7	146.052	146.052	-	-	0.807915	-
29	1st	FF379	FD28.LA	Photinus pyralis	M	Adult	Lantern	Pn. pyra. adult male lantern	0.933	0	0	-	-	0.807915	-
29	1st	FF380	FD28.CA	Photinus pyralis	M	Adult	Carcasse	Pn. pyra. adult male carcasse	19	0	0	-	-	0.807915	-
29	1st	FF381	FD27-FD28.BL	Photinus pyralis	M	Adult	Dissection blank	Pn. pyra. adult male dissection blank	0.123	0	0	-	-	0.807915	-
29	1st	FF382	EBL22	Extraction blank	-	-	-	Extraction blank	0	0	0	-	-	0.807915	-
29	1st	FF383	FD29.FG	Photuris versicolor group	F	Adult	Full gut	Pr. vers. adult female full gut	23.4	38550.7	38527.3	-	-	0.807915	-
29	1st	FF384	FD29.RO	Photuris versicolor group	F	Adult	Reproductive organs	Pr. vers. adult female reproductive organs	54	7938.08	7914.71	-	-	0.807915	-
29	1st	FF385	FD29.LA	Photuris versicolor group	F	Adult	Lantern	Pr. vers. adult female lantern	4.86	547.79	524.423	-	-	0.807915	-
29	1st	FF386	FD29.CA	Photuris versicolor group	F	Adult	Carcasse	Pr. vers. adult female carcasse	53	95.9912	72.6239	-	-	0.807915	-
29	1st	FF387	FD29.MITES	Photuris versicolor group	F	Adult	Mites	Pr. vers. adult female mites	0.609	5.54992	0	-	-	0.807915	-
29	1st	FF388	FD30.FG	Photuris versicolor group	F	Adult	Full gut	Pr. vers. adult female full gut	6.86	336.135	312.768	-	-	0.807915	Spilled tube during DNA extraction
29	1st	FF389	FD30.RO	Photuris versicolor group	F	Adult	Reproductive organs	Pr. vers. adult female reproductive organs	56	448.122	424.755	-	-	0.807915	-
29	1st	FF390	FD30.LA	Photuris versicolor group	F	Adult	Lantern	Pr. vers. adult female lantern	11.4	16.6926	0	-	-	0.807915	-
29	1st	FF391	FD30.CA	Photuris versicolor group	F	Adult	Carcasse	Pr. vers. adult female carcasse	55	50.6103	27.243	-	-	0.807915	-
29	1st	FF392	FD29-FD30.BL	Photuris versicolor group	F	Adult	Dissection blank	Pr. vers. adult female dissection blank	1.99	23.3673	23.2684	-	-	0.807915	-
29	1st	FF393	FD31.FG	Photuris versicolor group	M	Adult	Full gut	Pr. vers. adult male full gut	17.7	26202.5	24961.7	-	-	0.807915	-
29	1st	FF394	FD31.RO	Photuris versicolor group	M	Adult	Reproductive organs	Pr. vers. adult male reproductive organs	12.1	10113	8872.19	-	-	0.807915	-
29	1st	FF395	FD31.LA	Photuris versicolor group	M	Adult	Lantern	Pr. vers. adult male lantern	1.12	245.698	0	-	-	0.807915	-
29	1st	FF396	FD31.CA	Photuris versicolor group	M	Adult	Carcasse	Pr. vers. adult male carcasse	40.9	6749.76	5508.97	-	-	0.807915	-
29	1st	FF397	FD32.FG	Photuris versicolor group	M	Adult	Full gut	Pr. vers. adult male full gut	7.98	40117.3	38876.5	-	-	0.807915	-
29	1st	FF398	FD32.RO	Photuris versicolor group	M	Adult	Reproductive organs	Pr. vers. adult male reproductive organs	13.7	220.93	0	-	-	0.807915	-
29	1st	FF399	FD32.LA	Photuris versicolor group	M	Adult	Lantern	Pr. vers. adult male lantern	11.4	2139.31	898.52	-	-	0.807915	-
29	1st	FF400	FD32.CA	Photuris versicolor group	M	Adult	Carcasse	Pr. vers. adult male carcasse	35.6	17554.3	16313.5	-	-	0.807915	-
29	1st	FF401	FD31-FD32.BL	Photuris versicolor group	M	Adult	Dissection blank	Pr. vers. adult male dissection blank	3.33	1240.79	1240.69	-	-	0.807915	-
29	1st	FF402	EBL23	Extraction blank	-	-	-	Extraction blank	0	0.09889	0.09889	-	-	0.807915	-
30	1st	FF388	FD30.FG	Photuris versicolor group	F	Adult	Full gut	Pr. vers. adult female full gut	6.86	198.87	166.228	239.498	103.62	0.787623	Spilled tube during DNA extraction
30	2nd	FF364	FD25.FG	Photinus pyralis	F	Adult	Full gut	Pn. pyra. adult female full gut	2.67	0	0	0	0	0.787623	-
30	2nd	FF365	FD25.RO	Photinus pyralis	F	Adult	Reproductive organs	Pn. pyra. adult female reproductive organs	12.7	0	0	0	0	0.787623	-
30	2nd	FF366	FD25.LA	Photinus pyralis	F	Adult	Lantern	Pn. pyra. adult female lantern	0.6	0	0	0	0	0.787623	-
30	2nd	FF367	FD25.CA	Photinus pyralis	F	Adult	Carcasse	Pn. pyra. adult female carcasse	7.78	0	0	0	0	0.787623	-
30	2nd	FF368	FD26.FG	Photinus pyralis	F	Adult	Full gut	Pn. pyra. adult female full gut	4.54	200386	200355	207870	10627.3	0.787623	-
30	2nd	FF369	FD26.RO	Photinus pyralis	F	Adult	Reproductive organs	Pn. pyra. adult female reproductive organs	23.3	2104.99	2074.18	2397.25	456.891	0.787623	-
30	2nd	FF370	FD26.LA	Photinus pyralis	F	Adult	Lantern	Pn. pyra. adult female lantern	0.495	0	0	0	0	0.787623	-
30	2nd	FF371	FD26.CA	Photinus pyralis	F	Adult	Carcasse	Pn. pyra. adult female carcasse	10.5	3332.78	3301.97	3739.87	619.278	0.787623	-
30	2nd	FF372	FD25-FD26.BL	Photinus pyralis	F	Adult	Dissection blank	Pn. pyra. adult female dissection blank	0.063	30.8091	30.8091	40.0037	13.0031	0.787623	-
30	2nd	FF373	FD27.FG	Photinus pyralis	M	Adult	Full gut	Pn. pyra. adult male full gut	4.81	0	0	0	0	0.787623	-
30	2nd	FF374	FD27.RO	Photinus pyralis	M	Adult	Reproductive organs	Pn. pyra. adult male reproductive organs	5	0	0	0	0	0.787623	-
30	2nd	FF375	FD27.LA	Photinus pyralis	M	Adult	Lantern	Pn. pyra. adult male lantern	1.38	0	0	0	0	0.787623	-
30	2nd	FF376	FD27.CA	Photinus pyralis	M	Adult	Carcasse	Pn. pyra. adult male carcasse	16.3	10.5006	10.5006	11.1172	0.872018	0.787623	-
30	2nd	FF377	FD28.FG	Photinus pyralis	M	Adult	Full gut	Pn. pyra. adult male full gut	3.46	66.6502	66.6502	66.0367	0.867677	0.787623	-
30	2nd	FF378	FD28.RO	Photinus pyralis	M	Adult	Reproductive organs	Pn. pyra. adult male reproductive organs	11.7	126.949	126.949	136.501	13.508	0.787623	-
30	2nd	FF379	FD28.LA	Photinus pyralis	M	Adult	Lantern	Pn. pyra. adult male lantern	0.933	0	0	0	0	0.787623	-
30	2nd	FF380	FD28.CA	Photinus pyralis	M	Adult	Carcasse	Pn. pyra. adult male carcasse	19	0	0	0	0	0.787623	-
30	2nd	FF381	FD27-FD28.BL	Photinus pyralis	M	Adult	Dissection blank	Pn. pyra. adult male dissection blank	0.123	0	0	0	0	0.787623	-
30	2nd	FF382	EBL22	Extraction blank	-	-	-	Extraction blank	0	0	0	0	0	0.787623	-
30	2nd	FF383	FD29.FG	Photuris versicolor group	F	Adult	Full gut	Pr. vers. adult female full gut	23.4	42273.1	42240.5	40383.9	2625.59	0.787623	-
30	2nd	FF384	FD29.RO	Photuris versicolor group	F	Adult	Reproductive organs	Pr. vers. adult female reproductive organs	54	6445.82	6413.18	7163.95	1061.75	0.787623	-
30	2nd	FF385	FD29.LA	Photuris versicolor group	F	Adult	Lantern	Pr. vers. adult female lantern	4.86	419.336	386.694	455.558	97.3893	0.787623	-
30	2nd	FF386	FD29.CA	Photuris versicolor group	F	Adult	Carcasse	Pr. vers. adult female carcasse	53	74.8262	42.1838	57.4039	21.5244	0.787623	-
30	2nd	FF387	FD29.MITES	Photuris versicolor group	F	Adult	Mites	Pr. vers. adult female mites	0.609	16.2641	0	0	0	0.787623	-
30	2nd	FF389	FD30.RO	Photuris versicolor group	F	Adult	Reproductive organs	Pr. vers. adult female reproductive organs	56	54.8498	22.2074	223.481	284.644	0.787623	-
30	2nd	FF390	FD30.LA	Photuris versicolor group	F	Adult	Lantern	Pr. vers. adult female lantern	11.4	27.8321	0	0	0	0.787623	-
30	2nd	FF391	FD30.CA	Photuris versicolor group	F	Adult	Carcasse	Pr. vers. adult female carcasse	55	64.5776	31.9352	29.5891	3.31789	0.787623	-
30	2nd	FF392	FD29-FD30.BL	Photuris versicolor group	F	Adult	Dissection blank	Pr. vers. adult female dissection blank	1.99	32.6424	32.6424	27.9554	6.6284	0.787623	-
30	2nd	FF393	FD31.FG	Photuris versicolor group	M	Adult	Full gut	Pr. vers. adult male full gut	17.7	9510.18	8633.78	16797.7	11545.6	0.787623	-
30	2nd	FF394	FD31.RO	Photuris versicolor group	M	Adult	Reproductive organs	Pr. vers. adult male reproductive organs	12.1	14575.9	13699.5	11285.8	3413.42	0.787623	-
30	2nd	FF395	FD31.LA	Photuris versicolor group	M	Adult	Lantern	Pr. vers. adult male lantern	1.12	200.976	0	0	0	0.787623	-
30	2nd	FF396	FD31.CA	Photuris versicolor group	M	Adult	Carcasse	Pr. vers. adult male carcasse	40.9	2760.93	1884.53	3696.75	2562.87	0.787623	-
30	2nd	FF397	FD32.FG	Photuris versicolor group	M	Adult	Full gut	Pr. vers. adult male full gut	7.98	13969.6	13093.2	25984.8	18231.5	0.787623	-
30	2nd	FF398	FD32.RO	Photuris versicolor group	M	Adult	Reproductive organs	Pr. vers. adult male reproductive organs	13.7	165.885	0	0	0	0.787623	-
30	2nd	FF399	FD32.LA	Photuris versicolor group	M	Adult	Lantern	Pr. vers. adult male lantern	11.4	933.29	56.889	477.705	595.123	0.787623	-
30	2nd	FF400	FD32.CA	Photuris versicolor group	M	Adult	Carcasse	Pr. vers. adult male carcasse	35.6	20844.6	19968.2	18140.8	2584.27	0.787623	-
30	2nd	FF401	FD31-FD32.BL	Photuris versicolor group	M	Adult	Dissection blank	Pr. vers. adult male dissection blank	3.33	876.401	876.401	1058.55	257.592	0.787623	-
30	2nd	FF402	EBL23	Extraction blank	-	-	-	Extraction blank	0	0	0	0.049445	0.0699258	0.787623	-
31	1st	FF403	BBLa002.03	Photinus pyralis	M	Adult	Whole body	Pn. pyra. adult male whole body	6.49	1.65616	1.65616	-	-	0.797419	-
31	1st	FF404	BBLa003.06	Photinus pyralis	M	Adult	Whole body	Pn. pyra. adult male whole body	4.75	3.7633	3.7633	-	-	0.797419	-
31	1st	FF405	BBLa004.04	Photinus pyralis	M	Adult	Whole body	Pn. pyra. adult male whole body	7.32	0	0	-	-	0.797419	-
31	1st	FF406	BBLa005.17	Photuris hebes	M	Adult	Whole body	Pr. hebe. adult male whole body	11.9	618.79	618.79	-	-	0.797419	-
31	1st	FF407	BBLa005.18	Photinus pyralis	F	Adult	Whole body	Pn. pyra. adult female whole body	7.09	8.59694	8.59694	-	-	0.797419	-
31	1st	FF408	BBLa006.06	Photinus marginellus	M	Adult	Whole body	Pn. marg. adult male whole body	26.3	5792.65	5792.65	-	-	0.797419	-
31	1st	FF409	BBLa007.02	Photinus pyralis	M	Adult	Whole body	Pn. pyra. adult male whole body	20.5	0	0	-	-	0.797419	-
31	1st	FF410	BBLa007.05	Photuris hebes	F	Adult	Whole body	Pr. hebe. adult female whole body	14.3	367.979	367.979	-	-	0.797419	-
31	1st	FF411	BBLa007.11	Photuris versicolor group	F	Adult	Whole body	Pr. vers. adult female whole body	37	1113.9	1113.9	-	-	0.797419	-
31	1st	FF412	BBLa008.03	Photinus pyralis	M	Adult	Whole body	Pn. pyra. adult male whole body	8.21	366.805	366.805	-	-	0.797419	-
31	1st	FF413	BBLa008.05	Photuris hebes	F	Adult	Whole body	Pr. hebe. adult female whole body	37.6	2705.39	2705.39	-	-	0.797419	-
31	1st	FF414	BBLa009.01	Photinus pyralis	M	Adult	Whole body	Pn. pyra. adult male whole body	2.17	1.36014	1.36014	-	-	0.797419	-
31	1st	FF415	BBLa009.05	Photuris versicolor group	F	Adult	Whole body	Pr. vers. adult female whole body	9.1	121.839	121.839	-	-	0.797419	-
31	1st	FF416	BBLa011.04	Photinus pyralis	M	Adult	Whole body	Pn. pyra. adult male whole body	3.04	109.397	109.397	-	-	0.797419	-
31	1st	FF417	BBLa011.08	Photuris versicolor group	F	Adult	Whole body	Pr. vers. adult female whole body	13	1536.13	1536.13	-	-	0.797419	-
31	1st	FF418	BBLa012.06	Photuris tremulans	F	Adult	Whole body	Pr. trem. adult female whole body	35.7	75175.3	75175.3	-	-	0.797419	-
31	1st	FF419	BBLa013.01	Photinus corruscus	F	Adult	Whole body	Pn. corr. adult female whole body	13.6	378.331	378.331	-	-	0.797419	-
31	1st	FF420	BBLa021.01	Photinus corruscus	F	Adult	Whole body	Pn. corr. adult female whole body	26.9	835739	835739	-	-	0.797419	-
31	1st	FF421	BBLa025.02	Photuris versicolor group	M	Adult	Whole body	Pr. vers. adult male whole body	9.04	16.6259	16.6259	-	-	0.797419	-
31	1st	FF422	BBLa025.03	Pyractomena angulata	M	Adult	Whole body	Py. angu. adult male whole body	14.9	1327390	1327390	-	-	0.797419	-
31	1st	FF423	BBLa026.03	Photinus pyralis	M	Adult	Whole body	Pn. pyra. adult male whole body	1.09	4.04943	4.04943	-	-	0.797419	-
31	1st	FF424	BBLa012.01.2	Photuris hebes	M	Adult	Whole body	Pr. hebe. adult male whole body	11.9	279.826	279.826	-	-	0.797419	-
31	1st	FF425	BBLa027.06	Photuris versicolor group	M	Adult	Whole body	Pr. vers. adult male whole body	12.2	13.8525	13.8525	-	-	0.797419	-
31	1st	FF426	EBL24	Extraction blank	-	-	-	Extraction blank	0	0	0	-	-	0.797419	-
31	1st	FF427	BBLa012.05	Photuris versicolor group	F	Adult	Full gut	Pr. vers. adult female full gut	27.3	2235430	2.23541e+06	-	-	0.797419	-
31	1st	FF428	BBLa012.05	Photuris versicolor group	F	Adult	Reproductive organs	Pr. vers. adult female reproductive organs	55	271784000	2.71784e+08	-	-	0.797419	-
31	1st	FF429	BBLa012.05	Photuris versicolor group	F	Adult	Lantern	Pr. vers. adult female lantern	7.09	154.338	136.149	-	-	0.797419	-
31	1st	FF430	BBLa012.05	Photuris versicolor group	F	Adult	Carcasse	Pr. vers. adult female carcasse	0.001	324.765	306.576	-	-	0.797419	-
31	1st	FF431	BBLa012.05.BL	Photuris versicolor group	F	Adult	Dissection blank	Pr. vers. adult female dissection blank	2.88	18.1887	14.1398	-	-	0.797419	-
31	1st	FF432	BBLa014.03	Pyractomena borealis	-	Larva	Whole body	Py. bore. larva whole body	2.4	4.17244	0.12356	-	-	0.797419	-
31	1st	FF433	BBLa014.04	Pyractomena borealis	-	Larva	Whole body	Py. bore. larva whole body	3.81	49.0419	44.993	-	-	0.797419	-
31	1st	FF434	BBLa018.01	Pyractomena borealis	M	Pupa	Whole body	Py. bore. pupa male whole body	48.3	48.1099	44.061	-	-	0.797419	-
31	1st	FF435	BBLa018.02	Pyractomena borealis	F	Late pupa	Whole body	Py. bore. pupa female whole body	7.85	175.664	171.615	-	-	0.797419	-
31	1st	FF436	BBLa018.03	Pyractomena borealis	M	Adult emerging	Whole body	Py. bore. emerging adult male whole body	8.41	24.7013	20.6524	-	-	0.797419	-
31	1st	FF437	BBLa018.04	Pyractomena borealis	M	Adult just emerged	Whole body	Py. bore. callow adult male whole body	8.7	2.42025	0	-	-	0.797419	-
31	1st	FF438	BBLa022.01	Photuris sp.	-	Larva	Whole body	Pr. sp. larva whole body	51	2653.88	2649.83	-	-	0.797419	-
31	1st	FF439	BBLa024.05	Pyractomena sp.	-	Late pupa	Whole body	Py. bore. late pupa whole body	13.2	145.094	141.045	-	-	0.797419	-
31	1st	FF440	BBLa025.04	Photinus sp.	-	Late larva	Whole body	Pn. sp. late larva whole body	9.59	7830.02	7825.97	-	-	0.797419	-
31	1st	FF441	BBLa025.05	Photuris sp.	-	Larva	Whole body	Pr. sp. larva whole body	16.9	197178	197174	-	-	0.797419	-
31	1st	FF442	BBLa027.01	Photinus pyralis	M	Adult	Whole body	Pn. pyra. adult male whole body	2.64	18.493	14.4441	-	-	0.797419	-
31	1st	FF443	BBLa028.02	Photuris versicolor group	M	Adult	Whole body	Pr. vers. adult male whole body	1.17	18.2303	14.1814	-	-	0.797419	-
31	1st	FF444	BBLa028.03	Photinus pyralis	M	Adult	Whole body	Pn. pyra. adult male whole body	3.02	1.97511	0	-	-	0.797419	-
31	1st	FF445	BBLa030.04	Photuris versicolor group	F	Adult	Whole body	Pr. vers. adult female whole body	5.79	228.511	224.462	-	-	0.797419	-
31	1st	FF446	BBLa031.09	Photinus pyralis	M	Adult	Whole body	Pn. pyra. adult male whole body	7.22	10.6076	6.55872	-	-	0.797419	-
31	1st	FF447	BBLa031.10	Photinus pyralis	F	Adult	Whole body	Pn. pyra. adult female whole body	19.2	225.706	221.657	-	-	0.797419	-
31	1st	FF448	BBLa031.14	Photinus scintillans	M	Adult	Whole body	Pn. scin. adult male whole body	15.1	0	0	-	-	0.797419	-
31	1st	FF449	BBLa031.21	Photuris versicolor group	F	Adult	Whole body	Pr. vers. adult female whole body	1.17	13.9996	9.95072	-	-	0.797419	-
31	1st	FF450	EBL25	Extraction blank	-	-	-	Extraction blank	0	4.04888	4.04888	-	-	0.797419	-
31	1st	FF451	BBLa031.24	Photuris versicolor group	M	Adult	Whole body	Pr. vers. adult male whole body	4.54	33.3446	33.3446	-	-	0.797419	-
31	1st	FF452	BBLa032.07.01	Photinus scintillans	M	Adult	Whole body	Pn. scin. adult male whole body	20.9	213949	213949	-	-	0.797419	-
31	1st	FF453	BBLa032.07.02	Photinus scintillans	M	Adult	Whole body	Pn. scin. adult male whole body	32.6	87.9016	87.9016	-	-	0.797419	-
31	1st	FF454	BBLa032.08	Photuris versicolor group	F	Adult	Whole body	Pr. vers. adult female whole body	5.18	704.182	704.182	-	-	0.797419	-
31	1st	FF455	BBLa033.01	Photinus pyralis	M	Adult	Whole body	Pn. pyra. adult male whole body	4.69	10.0637	10.0637	-	-	0.797419	-
31	1st	FF456	BBLa033.11	Photuris lucicrescens	F	Adult	Whole body	Pr. luci. adult female whole body	1.64	3053.75	3053.75	-	-	0.797419	-
31	1st	FF457	BBLa033.12	Photuris hebes	M	Adult	Whole body	Pr. hebe. adult male whole body	24.2	3008530	3008530	-	-	0.797419	-
31	1st	FF458	BBLa034.08	Photuris hebes	M	Adult	Whole body	Pr. hebe. adult male whole body	8.83	18.3383	18.3383	-	-	0.797419	-
31	1st	FF459	BBLa034.09	Photuris versicolor group	M	Adult	Whole body	Pr. vers. adult male whole body	9.98	183.839	183.839	-	-	0.797419	-
31	1st	FF460	BBLa034.10	Photuris versicolor group	F	Adult	Whole body	Pr. vers. adult female whole body	5.17	5.63707	5.63707	-	-	0.797419	-
31	1st	FF461	BBLa035.03	Photuris versicolor group	M	Adult	Whole body	Pr. vers. adult male whole body	13.9	1060.53	1060.53	-	-	0.797419	-
31	1st	FF462	BBLa035.05	Photuris hebes	F	Adult	Whole body	Pr. hebe. adult female whole body	20.4	45.802	45.802	-	-	0.797419	-
31	1st	FF463	BBLa035.07	Photuris hebes	M	Adult	Whole body	Pr. hebe. adult male whole body	22.5	39.8182	39.8182	-	-	0.797419	-
31	1st	FF464	BBLa035.08	Photinus marginellus	M	Adult	Whole body	Pn. marg. adult male whole body	24.9	7.79168	7.79168	-	-	0.797419	-
31	1st	FF465	BBLa035.09	Photinus ignitus	M	Adult	Whole body	Pn. igni. adult male whole body	9.52	66.2255	66.2255	-	-	0.797419	-
31	1st	FF466	BBLa036.06	Photinus scintillans	M	Adult	Whole body	Pn. scin. adult male whole body	15.8	3.81682	3.81682	-	-	0.797419	-
32	2nd	FF403	BBLa002.03	Photinus pyralis	M	Adult	Whole body	Pn. pyra. adult male whole body	6.49	7.92294	7.92294	4.78955	4.43128	0.823061	-
32	2nd	FF404	BBLa003.06	Photinus pyralis	M	Adult	Whole body	Pn. pyra. adult male whole body	4.75	6.81096	6.81096	5.28713	2.15502	0.823061	-
32	2nd	FF405	BBLa004.04	Photinus pyralis	M	Adult	Whole body	Pn. pyra. adult male whole body	7.32	3.81193	3.81193	1.90596	2.69544	0.823061	-
32	2nd	FF406	BBLa005.17	Photuris hebes	M	Adult	Whole body	Pr. hebe. adult male whole body	11.9	221.756	221.756	420.273	280.745	0.823061	-
32	2nd	FF407	BBLa005.18	Photinus pyralis	F	Adult	Whole body	Pn. pyra. adult female whole body	7.09	35.4221	35.4221	22.0095	18.9683	0.823061	-
32	2nd	FF408	BBLa006.06	Photinus marginellus	M	Adult	Whole body	Pn. marg. adult male whole body	26.3	58076.2	58076.2	31934.4	36970.1	0.823061	-
32	2nd	FF409	BBLa007.02	Photinus pyralis	M	Adult	Whole body	Pn. pyra. adult male whole body	20.5	0	0	0	0	0.823061	-
32	2nd	FF410	BBLa007.05	Photuris hebes	F	Adult	Whole body	Pr. hebe. adult female whole body	14.3	1870.63	1870.63	1119.3	1062.53	0.823061	-
32	2nd	FF411	BBLa007.11	Photuris versicolor group	F	Adult	Whole body	Pr. vers. adult female whole body	37	3705.01	3705.01	2409.45	1832.19	0.823061	-
32	2nd	FF412	BBLa008.03	Photinus pyralis	M	Adult	Whole body	Pn. pyra. adult male whole body	8.21	1534.9	1534.9	950.853	825.968	0.823061	-
32	2nd	FF413	BBLa008.05	Photuris hebes	F	Adult	Whole body	Pr. hebe. adult female whole body	37.6	3117.83	3117.83	2911.61	291.639	0.823061	-
32	2nd	FF414	BBLa009.01	Photinus pyralis	M	Adult	Whole body	Pn. pyra. adult male whole body	2.17	1.76029	1.76029	1.56021	0.282949	0.823061	-
32	2nd	FF415	BBLa009.05	Photuris versicolor group	F	Adult	Whole body	Pr. vers. adult female whole body	9.1	317.106	317.106	219.472	138.075	0.823061	-
32	2nd	FF416	BBLa011.04	Photinus pyralis	M	Adult	Whole body	Pn. pyra. adult male whole body	3.04	419.769	419.769	264.583	219.466	0.823061	-
32	2nd	FF417	BBLa011.08	Photuris versicolor group	F	Adult	Whole body	Pr. vers. adult female whole body	13	42998.4	42998.4	22267.3	29318.3	0.823061	-
32	2nd	FF418	BBLa012.06	Photuris tremulans	F	Adult	Whole body	Pr. trem. adult female whole body	35.7	104202	104202	89688.6	20525	0.823061	-
32	2nd	FF419	BBLa013.01	Photinus corruscus	F	Adult	Whole body	Pn. corr. adult female whole body	13.6	450.257	450.257	414.294	50.8594	0.823061	-
32	2nd	FF420	BBLa021.01	Photinus corruscus	F	Adult	Whole body	Pn. corr. adult female whole body	26.9	2803580	2803580	1.81966e+06	1.39147e+06	0.823061	-
32	2nd	FF421	BBLa025.02	Photuris versicolor group	M	Adult	Whole body	Pr. vers. adult male whole body	9.04	17.5397	17.5397	17.0828	0.646154	0.823061	-
32	2nd	FF422	BBLa025.03	Pyractomena angulata	M	Adult	Whole body	Py. angu. adult male whole body	14.9	3067000	3067000	2197195	1.23009e+06	0.823061	-
32	2nd	FF423	BBLa026.03	Photinus pyralis	M	Adult	Whole body	Pn. pyra. adult male whole body	1.09	6.41436	6.41436	5.23189	1.67226	0.823061	-
32	2nd	FF424	BBLa012.01.2	Photuris hebes	M	Adult	Whole body	Pr. hebe. adult male whole body	11.9	585.747	585.747	432.786	216.319	0.823061	-
32	2nd	FF425	BBLa027.06	Photuris versicolor group	M	Adult	Whole body	Pr. vers. adult male whole body	12.2	132.843	132.843	73.3477	84.139	0.823061	-
32	2nd	FF426	EBL24	Extraction blank	-	-	-	Extraction blank	0	0	0	0	0	0.823061	-
32	2nd	FF427	BBLa012.05	Photuris versicolor group	F	Adult	Full gut	Pr. vers. adult female full gut	27.3	10411200	1.04112e+07	6.3233e+06	5.78115e+06	0.823061	-
32	2nd	FF428	BBLa012.05	Photuris versicolor group	F	Adult	Reproductive organs	Pr. vers. adult female reproductive organs	55	32940.1	32930.4	1.35908e+08	1.92157e+08	0.823061	-
32	2nd	FF429	BBLa012.05	Photuris versicolor group	F	Adult	Lantern	Pr. vers. adult female lantern	7.09	221.846	212.181	174.165	53.7622	0.823061	-
32	2nd	FF430	BBLa012.05	Photuris versicolor group	F	Adult	Carcasse	Pr. vers. adult female carcasse	0.001	2762.25	2752.58	1529.58	1729.59	0.823061	-
32	2nd	FF431	BBLa012.05.BL	Photuris versicolor group	F	Adult	Dissection blank	Pr. vers. adult female dissection blank	2.88	9.66546	9.66546	11.9026	3.16385	0.823061	-
32	2nd	FF432	BBLa014.03	Pyractomena borealis	-	Larva	Whole body	Py. bore. larva whole body	2.4	28.3454	28.3454	14.2345	19.9559	0.823061	-
32	2nd	FF433	BBLa014.04	Pyractomena borealis	-	Larva	Whole body	Py. bore. larva whole body	3.81	103.044	103.044	74.0185	41.0482	0.823061	-
32	2nd	FF434	BBLa018.01	Pyractomena borealis	M	Pupa	Whole body	Py. bore. pupa male whole body	48.3	49.7761	49.7761	46.9186	4.04117	0.823061	-
32	2nd	FF435	BBLa018.02	Pyractomena borealis	F	Late pupa	Whole body	Py. bore. pupa female whole body	7.85	416.98	416.98	294.298	173.499	0.823061	-
32	2nd	FF436	BBLa018.03	Pyractomena borealis	M	Adult emerging	Whole body	Py. bore. emerging adult male whole body	8.41	25.3667	25.3667	23.0096	3.3335	0.823061	-
32	2nd	FF437	BBLa018.04	Pyractomena borealis	M	Adult just emerged	Whole body	Py. bore. callow adult male whole body	8.7	2.04764	2.04764	1.02382	1.4479	0.823061	-
32	2nd	FF438	BBLa022.01	Photuris sp.	-	Larva	Whole body	Pr. sp. larva whole body	51	3307.37	3307.37	2978.6	464.95	0.823061	-
32	2nd	FF439	BBLa024.05	Pyractomena sp.	-	Late pupa	Whole body	Py. bore. late pupa whole body	13.2	266.937	266.937	203.991	89.019	0.823061	-
32	2nd	FF440	BBLa025.04	Photinus sp.	-	Late larva	Whole body	Pn. sp. late larva whole body	9.59	6383.64	6383.64	7104.81	1019.88	0.823061	-
32	2nd	FF441	BBLa025.05	Photuris sp.	-	Larva	Whole body	Pr. sp. larva whole body	16.9	1471440	1471440	834307	901042	0.823061	-
32	2nd	FF442	BBLa027.01	Photinus pyralis	M	Adult	Whole body	Pn. pyra. adult male whole body	2.64	18.0344	18.0344	16.2393	2.53871	0.823061	-
32	2nd	FF443	BBLa028.02	Photuris versicolor group	M	Adult	Whole body	Pr. vers. adult male whole body	1.17	9.68958	9.68958	11.9355	3.17621	0.823061	-
32	2nd	FF444	BBLa028.03	Photinus pyralis	M	Adult	Whole body	Pn. pyra. adult male whole body	3.02	1.64639	1.64639	0.823195	1.16417	0.823061	-
32	2nd	FF445	BBLa030.04	Photuris versicolor group	F	Adult	Whole body	Pr. vers. adult female whole body	5.79	204.896	204.896	214.679	13.8353	0.823061	-
32	2nd	FF446	BBLa031.09	Photinus pyralis	M	Adult	Whole body	Pn. pyra. adult male whole body	7.22	29.3506	29.3506	17.9547	16.1163	0.823061	-
32	2nd	FF447	BBLa031.10	Photinus pyralis	F	Adult	Whole body	Pn. pyra. adult female whole body	19.2	452.651	452.651	337.154	163.337	0.823061	-
32	2nd	FF448	BBLa031.14	Photinus scintillans	M	Adult	Whole body	Pn. scin. adult male whole body	15.1	0	0	0	0	0.823061	-
32	2nd	FF449	BBLa031.21	Photuris versicolor group	F	Adult	Whole body	Pr. vers. adult female whole body	1.17	9.41341	9.41341	9.68207	0.379936	0.823061	-
32	2nd	FF450	EBL25	Extraction blank	-	-	-	Extraction blank	0	0	0	2.02444	2.86299	0.823061	-
32	2nd	FF451	BBLa031.24	Photuris versicolor group	M	Adult	Whole body	Pr. vers. adult male whole body	4.54	76.6794	76.6794	55.012	30.6423	0.823061	-
32	2nd	FF452	BBLa032.07.01	Photinus scintillans	M	Adult	Whole body	Pn. scin. adult male whole body	20.9	888657	888657	551303	477091	0.823061	-
32	2nd	FF453	BBLa032.07.02	Photinus scintillans	M	Adult	Whole body	Pn. scin. adult male whole body	32.6	48.351	48.351	68.1263	27.9665	0.823061	-
32	2nd	FF454	BBLa032.08	Photuris versicolor group	F	Adult	Whole body	Pr. vers. adult female whole body	5.18	1607.28	1607.28	1155.73	638.587	0.823061	-
32	2nd	FF455	BBLa033.01	Photinus pyralis	M	Adult	Whole body	Pn. pyra. adult male whole body	4.69	9.4604	9.4604	9.76205	0.426598	0.823061	-
32	2nd	FF456	BBLa033.11	Photuris lucicrescens	F	Adult	Whole body	Pr. luci. adult female whole body	1.64	5034.79	5034.79	4044.27	1400.81	0.823061	-
32	2nd	FF457	BBLa033.12	Photuris hebes	M	Adult	Whole body	Pr. hebe. adult male whole body	24.2	2874.62	2874.62	1.5057e+06	2.12532e+06	0.823061	-
32	2nd	FF458	BBLa034.08	Photuris hebes	M	Adult	Whole body	Pr. hebe. adult male whole body	8.83	62.4436	62.4436	40.391	31.1872	0.823061	-
32	2nd	FF459	BBLa034.09	Photuris versicolor group	M	Adult	Whole body	Pr. vers. adult male whole body	9.98	168.156	168.156	175.998	11.0896	0.823061	-
32	2nd	FF460	BBLa034.10	Photuris versicolor group	F	Adult	Whole body	Pr. vers. adult female whole body	5.17	5.1714	5.1714	5.40423	0.329278	0.823061	-
32	2nd	FF461	BBLa035.03	Photuris versicolor group	M	Adult	Whole body	Pr. vers. adult male whole body	13.9	2873.73	2873.73	1967.13	1282.13	0.823061	-
32	2nd	FF462	BBLa035.05	Photuris hebes	F	Adult	Whole body	Pr. hebe. adult female whole body	20.4	38.9223	38.9223	42.3621	4.86468	0.823061	-
32	2nd	FF463	BBLa035.07	Photuris hebes	M	Adult	Whole body	Pr. hebe. adult male whole body	22.5	45.9956	45.9956	42.9069	4.36808	0.823061	-
32	2nd	FF464	BBLa035.08	Photinus marginellus	M	Adult	Whole body	Pn. marg. adult male whole body	24.9	7.07761	7.07761	7.43464	0.504924	0.823061	-
32	2nd	FF465	BBLa035.09	Photinus ignitus	M	Adult	Whole body	Pn. igni. adult male whole body	9.52	33.9789	33.9789	50.1022	22.8018	0.823061	-
32	2nd	FF466	BBLa036.06	Photinus scintillans	M	Adult	Whole body	Pn. scin. adult male whole body	15.8	0	0	1.90841	2.6989	0.823061	-
33	1st	FF467	BBLa036.09	Photuris versicolor group	M	Adult	Whole body	Pr. vers. adult male whole body	12.4	10817	10817	-	-	0.82669	-
33	1st	FF468	BBLa036.14	Photuris hebes	M	Adult	Whole body	Pr. hebe. adult male whole body	15.4	2084.37	2084.37	-	-	0.82669	-
33	1st	FF469	BBLa038.01	Photuris hebes	F	Adult	Whole body	Pr. hebe. adult female whole body	18.5	2539.15	2539.15	-	-	0.82669	-
33	1st	FF470	BBLa038.07	Photuris hebes	M	Adult	Whole body	Pr. hebe. adult male whole body	7.8	37.423	37.423	-	-	0.82669	-
33	1st	FF471	BBLa038.08	Photinus scintillans	M	Adult	Whole body	Pn. scin. adult male whole body	31.8	13.85	13.85	-	-	0.82669	-
33	1st	FF472	BBLa041.01	Photinus pyralis	M	Adult	Whole body	Pn. pyra. adult male whole body	4.1	7.4918	7.4918	-	-	0.82669	-
33	1st	FF473	BBLa041.02	Photinus pyralis	F	Adult	Whole body	Pn. pyra. adult female whole body	11.7	0	0	-	-	0.82669	-
33	1st	FF474	EBL26	Extraction blank	-	-	-	Extraction blank	0	0	0	-	-	0.82669	-
33	1st	FF475	BBLa043.19	Photinus pyralis	F	Adult	Whole body	Pn. pyra. adult female whole body	12.2	136.391	132.834	-	-	0.82669	-
33	1st	FF476	BBLa043.21	Photuris hebes	M	Adult	Whole body	Pr. hebe. adult male whole body	17.5	2797.56	2794	-	-	0.82669	-
33	1st	FF477	BBLa045.02	Photuris versicolor group	M	Adult	Whole body	Pr. vers. adult male whole body	11.9	2780.8	2777.24	-	-	0.82669	-
33	1st	FF478	BBLa046.01	Photinus marginellus	M	Adult	Whole body	Pn. marg. adult male whole body	17.8	104.155	100.598	-	-	0.82669	-
33	1st	FF479	BBLa047.05	Photinus pyralis	M	Adult	Whole body	Pn. pyra. adult male whole body	10	49.8411	46.284	-	-	0.82669	-
33	1st	FF480	BBLa048.01	Photinus pyralis	F	Adult	Whole body	Pn. pyra. adult female whole body	15.5	1056.48	1052.92	-	-	0.82669	-
33	1st	FF481	BBLa049.12	Photinus pyralis	M	Adult	Whole body	Pn. pyra. adult male whole body	2.87	6.11909	2.562	-	-	0.82669	-
33	1st	FF482	Lu.a.M.A.01	Lucidota atra	M	Adult	Whole body	Lu. atra adult male whole body	27.3	671979	671975	-	-	0.82669	-
33	1st	FF488	Pn.p.F.A.01	Photinus pyralis	F	Adult	Whole body	Pn. pyra. adult female whole body	10.9	10.9996	7.44251	-	-	0.82669	-
33	1st	FF489	Pn.p.F.A.DEAD	Photinus pyralis	F	Adult	Whole body	Pn. pyra. adult female whole body	30.5	403928	403924	-	-	0.82669	-
33	1st	FF490	Pn.p.F.IA.01	Photinus pyralis	F	Adult	Whole body	Pn. pyra. adult female whole body	4.95	4.37657	0.81948	-	-	0.82669	-
33	1st	FF498	EBL27	Extraction blank	-	-	-	Extraction blank	0	3.55709	3.55709	-	-	0.82669	-
34	2nd	FF467	BBLa036.09	Photuris versicolor group	M	Adult	Whole body	Pr. vers. adult male whole body	12.4	19973.8	19973.8	15395.4	6474.84	0.823328	-
34	2nd	FF468	BBLa036.14	Photuris hebes	M	Adult	Whole body	Pr. hebe. adult male whole body	15.4	13300.6	13300.6	7692.49	7931.07	0.823328	-
34	2nd	FF469	BBLa038.01	Photuris hebes	F	Adult	Whole body	Pr. hebe. adult female whole body	18.5	2301.43	2301.43	2420.29	168.093	0.823328	-
34	2nd	FF470	BBLa038.07	Photuris hebes	M	Adult	Whole body	Pr. hebe. adult male whole body	7.8	99.8854	99.8854	68.6542	44.1676	0.823328	-
34	2nd	FF471	BBLa038.08	Photinus scintillans	M	Adult	Whole body	Pn. scin. adult male whole body	31.8	90.8991	90.8991	52.3745	54.4819	0.823328	-
34	2nd	FF472	BBLa041.01	Photinus pyralis	M	Adult	Whole body	Pn. pyra. adult male whole body	4.1	11.2959	11.2959	9.39385	2.6899	0.823328	-
34	2nd	FF473	BBLa041.02	Photinus pyralis	F	Adult	Whole body	Pn. pyra. adult female whole body	11.7	9.36368	9.36368	4.68184	6.62112	0.823328	-
34	2nd	FF474	EBL26	Extraction blank	-	-	-	Extraction blank	0	0	0	0	0	0.823328	-
34	2nd	FF475	BBLa043.19	Photinus pyralis	F	Adult	Whole body	Pn. pyra. adult female whole body	12.2	125.113	125.113	128.973	5.45951	0.823328	-
34	2nd	FF476	BBLa043.21	Photuris hebes	M	Adult	Whole body	Pr. hebe. adult male whole body	17.5	7790.36	7790.36	5292.18	3532.96	0.823328	-
34	2nd	FF477	BBLa045.02	Photuris versicolor group	M	Adult	Whole body	Pr. vers. adult male whole body	11.9	2694.45	2694.45	2735.85	58.5434	0.823328	-
34	2nd	FF478	BBLa046.01	Photinus marginellus	M	Adult	Whole body	Pn. marg. adult male whole body	17.8	232.703	232.703	166.65	93.4124	0.823328	-
34	2nd	FF479	BBLa047.05	Photinus pyralis	M	Adult	Whole body	Pn. pyra. adult male whole body	10	154.726	154.726	100.505	76.6801	0.823328	-
34	2nd	FF480	BBLa048.01	Photinus pyralis	F	Adult	Whole body	Pn. pyra. adult female whole body	15.5	1422.31	1422.31	1237.62	261.196	0.823328	-
34	2nd	FF481	BBLa049.12	Photinus pyralis	M	Adult	Whole body	Pn. pyra. adult male whole body	2.87	62.9717	62.9717	32.7668	42.7161	0.823328	-
34	2nd	FF482	Lu.a.M.A.01	Lucidota atra	M	Adult	Whole body	Lu. atra adult male whole body	27.3	840550	840550	756263	119200	0.823328	-
34	2nd	FF488	Pn.p.F.A.01	Photinus pyralis	F	Adult	Whole body	Pn. pyra. adult female whole body	10.9	20.7401	20.7401	14.0913	9.40282	0.823328	-
34	2nd	FF489	Pn.p.F.A.DEAD	Photinus pyralis	F	Adult	Whole body	Pn. pyra. adult female whole body	30.5	146482	146482	275203	182039	0.823328	-
34	2nd	FF490	Pn.p.F.IA.01	Photinus pyralis	F	Adult	Whole body	Pn. pyra. adult female whole body	4.95	20.9097	20.9097	10.8646	14.2059	0.823328	-
34	2nd	FF498	EBL27	Extraction blank	-	-	-	Extraction blank	0	0	0	1.77855	2.51524	0.823328	-
37	1st	FF658	BBLa030.02	Lucidota atra	M	Adult	Whole body	Lu. atra adult male whole body	36.6	668.737	668.737	-	-	0.954515	-
37	1st	FF659	BBEl001.01	Elateridae sp.	-	Adult	Whole body	Click beetle adult whole body	14.4	10.6101	10.6101	-	-	0.954515	-
37	1st	FF660	BBEl003.01	Elateridae sp.	-	Adult	Whole body	Click beetle adult whole body	7.74	40.4136	40.4136	-	-	0.954515	-
37	1st	FF661	BBCa001.01	Chauliognathus sp.	-	Adult	Whole body	Soldier beetle adult whole body	39	2559.04	2559.04	-	-	0.954515	-
37	1st	FF662	BBCa002.03	Cantharidae sp.	-	Adult	Whole body	Soldier beetle adult whole body	33.6	904.945	904.945	-	-	0.954515	-
37	1st	FF663	BBCa003.01	Cantharidae sp.	-	Adult	Whole body	Soldier beetle adult whole body	6.89	76604.6	76604.6	-	-	0.954515	-
37	1st	FF664	BBCa004.01	Discodon sp.	-	Adult	Whole body	Soldier beetle adult whole body	47.6	213.112	213.112	-	-	0.954515	-
37	1st	FF665	BBLy001.01	Plateros sp.	M	Adult	Whole body	Net-winged beetle adult whole body	36.6	0.881063	0.881063	-	-	0.954515	-
37	1st	FF666	EBL34	Extraction blank	-	-	-	Extraction blank	0	0	0	-	-	0.954515	-
37	1st	FF667	BBCi001.01	Cicindela sexguttata	-	Adult	Whole body	Tiger beetle adult whole body	25.5	367.879	367.879	-	-	0.954515	-
37	1st	FF668	BBCi001.02	Cicindela sexguttata	-	Adult	Whole body	Tiger beetle adult whole body	16.55	220.397	220.397	-	-	0.954515	-
37	1st	FF669	EBL35	Extraction blank	-	-	-	Extraction blank	0	0	0	-	-	0.954515	-
38	2nd	FF658	BBLa030.02	Lucidota atra	M	Adult	Whole body	Lu. atra adult male whole body	36.6	167.789	167.789	418.263	354.224	0.943493
38	2nd	FF659	BBEl001.01	Elateridae sp.	-	Adult	Whole body	Click beetle adult whole body	14.4	8.73907	8.73907	9.67459	1.32302	0.943493
38	2nd	FF660	BBEl003.01	Elateridae sp.	-	Adult	Whole body	Click beetle adult whole body	7.74	62.2808	62.2808	51.3472	15.4624	0.943493
38	2nd	FF661	BBCa001.01	Chauliognathus sp.	-	Adult	Whole body	Soldier beetle adult whole body	39	3502.96	3502.96	3031	667.452	0.943493
38	2nd	FF662	BBCa002.03	Cantharidae sp.	-	Adult	Whole body	Soldier beetle adult whole body	33.6	2255.27	2255.27	1580.11	954.824	0.943493
38	2nd	FF663	BBCa003.01	Cantharidae sp.	-	Adult	Whole body	Soldier beetle adult whole body	6.89	9258.54	9258.54	42931.6	47620.9	0.943493
38	2nd	FF664	BBCa004.01	Discodon sp.	-	Adult	Whole body	Soldier beetle adult whole body	47.6	1138.85	1138.85	675.981	654.596	0.943493
38	2nd	FF665	BBLy001.01	Plateros sp.	M	Adult	Whole body	Net-winged beetle adult whole body	36.6	3.08701	3.08701	1.98404	1.55984	0.943493
38	2nd	FF666	EBL34	Extraction blank	-	-	-	Extraction blank	0	0	0	0	0	0.943493
38	2nd	FF667	BBCi001.01	Cicindela sexguttata	-	Adult	Whole body	Tiger beetle adult whole body	25.5	682.285	682.285	525.082	222.319	0.943493
38	2nd	FF668	BBCi001.02	Cicindela sexguttata	-	Adult	Whole body	Tiger beetle adult whole body	16.55	1190.46	1190.46	705.428	685.938	0.943493
38	2nd	FF669	EBL35	Extraction blank	-	-	-	Extraction blank	0	0	0	0	0	0.943493

## Sheet: Table S4
Table S4: NextSeq sequencing information and quality filtering. Quality filtering was run with the dada2 R package.
Extraction ID	Seqtype	File name	reads.in	reads.out	perc.retained	Barcode	LinkerPrimerSequence	Plate	BarcodePlate	Well	SampleName
FF021	NextSeq	FF021_S1_L001_R1_001.fastq.gz	98965	95368	0.963654	AGCCTTCGTCGC	GTGTGYCAGCMGCCGCGGTAA	1	1	A01	Pn. pyra. adult male full gut + other tissues
FF022	NextSeq	FF022_S2_L001_R1_001.fastq.gz	29810	27949	0.937571	ACAGAGAATTAC	GTGTGYCAGCMGCCGCGGTAA	1	12	A02	Pn. pyra. adult female full gut
FF023	NextSeq	FF023_S3_L001_R1_001.fastq.gz	26532	23513	0.886213	AGCCCTGCTACA	GTGTGYCAGCMGCCGCGGTAA	1	1	A03	Pn. pyra. adult female reproductive organs
FF024	NextSeq	FF024_S4_L001_R1_001.fastq.gz	54402	52147	0.958549	CGGGCACCGGTC	GTGTGYCAGCMGCCGCGGTAA	1	12	A04	Pn. pyra. adult female lantern
FF025	NextSeq	FF025_S5_L001_R1_001.fastq.gz	135190	131319	0.971366	CGCGCCTTAAAC	GTGTGYCAGCMGCCGCGGTAA	1	1	A05	Pn. pyra. adult female carcasse
FF026	NextSeq	FF026_S6_L001_R1_001.fastq.gz	10449	10043	0.961145	TATGGTACCCAG	GTGTGYCAGCMGCCGCGGTAA	1	1	A06	Pn. pyra. adult female blank
FF027	NextSeq	FF027_S7_L001_R1_001.fastq.gz	120774	117308	0.971302	TACAATATCTGT	GTGTGYCAGCMGCCGCGGTAA	1	1	A07	Pn. corr. adult female full gut
FF028	NextSeq	FF028_S8_L001_R1_001.fastq.gz	111822	108572	0.970936	AATTTAGGTAGG	GTGTGYCAGCMGCCGCGGTAA	1	1	A08	Pn. corr. adult female reproductive organs
FF029	NextSeq	FF029_S9_L001_R1_001.fastq.gz	113067	109511	0.96855	GACTCAACCAGT	GTGTGYCAGCMGCCGCGGTAA	1	1	A09	Pn. corr. adult female carcasse
FF030	NextSeq	FF030_S10_L001_R1_001.fastq.gz	142352	138059	0.969842	GCCTCTACGTCG	GTGTGYCAGCMGCCGCGGTAA	1	1	A10	Pn. corr. adult female - Pr. vers. adult male blank
FF031	NextSeq	FF031_S11_L001_R1_001.fastq.gz	19892	19004	0.955359	GTGTACATAACG	GTGTGYCAGCMGCCGCGGTAA	1	12	A11	Py. disp. adult male whole body
FF032	NextSeq	FF032_S12_L001_R1_001.fastq.gz	172210	167293	0.971448	AATTCACCTCCT	GTGTGYCAGCMGCCGCGGTAA	1	1	A12	Py. bore. larva whole body
FF033	NextSeq	FF033_S13_L001_R1_001.fastq.gz	109413	106549	0.973824	CGTATAAATGCG	GTGTGYCAGCMGCCGCGGTAA	1	1	B01	Lu. atra adult female whole body
FF034	NextSeq	FF034_S14_L001_R1_001.fastq.gz	67762	65251	0.962944	ATGCTGCAACAC	GTGTGYCAGCMGCCGCGGTAA	1	1	B02	Pn. scin. adult male whole body
FF035	NextSeq	FF035_S15_L001_R1_001.fastq.gz	42345	40975	0.967647	ACTCGCTCGCTG	GTGTGYCAGCMGCCGCGGTAA	1	1	B03	DNA extraction blank 01
FF036	NextSeq	FF036_S16_L001_R1_001.fastq.gz	44663	42654	0.955019	TTCCTTAGTAGT	GTGTGYCAGCMGCCGCGGTAA	1	1	B04	Pn. pyra. adult male full gut
FF037	NextSeq	FF037_S17_L001_R1_001.fastq.gz	52868	51107	0.966691	TTCTTTGCAATG	GTGTGYCAGCMGCCGCGGTAA	1	12	B05	Pn. pyra. adult male testes
FF038	NextSeq	FF038_S18_L001_R1_001.fastq.gz	58760	56473	0.961079	GACTTATGCCCG	GTGTGYCAGCMGCCGCGGTAA	1	12	B06	Pn. pyra. adult male spermatophore
FF039	NextSeq	FF039_S19_L001_R1_001.fastq.gz	20704	19281	0.931269	GACTAGTCAGCT	GTGTGYCAGCMGCCGCGGTAA	1	12	B07	Pn. pyra. adult male lantern
FF040	NextSeq	FF040_S20_L001_R1_001.fastq.gz	53371	51721	0.969084	CGTCTTTGATAT	GTGTGYCAGCMGCCGCGGTAA	1	12	B08	Pn. pyra. adult male hemolymph
FF041	NextSeq	FF041_S21_L001_R1_001.fastq.gz	87693	84967	0.968914	GCCTATGAGATC	GTGTGYCAGCMGCCGCGGTAA	1	1	B09	Pn. pyra. adult male carcasse
FF042	NextSeq	FF042_S22_L001_R1_001.fastq.gz	24939	24251	0.972413	CAAGTGAAGGGA	GTGTGYCAGCMGCCGCGGTAA	1	1	B10	Pr. vers. adult female full gut
FF043	NextSeq	FF043_S23_L001_R1_001.fastq.gz	29387	28484	0.969272	CACGTTTATTCC	GTGTGYCAGCMGCCGCGGTAA	1	1	B11	Pr. vers. adult female reproductive organs
FF044	NextSeq	FF044_S24_L001_R1_001.fastq.gz	96217	93735	0.974204	TAATCGGTGCCA	GTGTGYCAGCMGCCGCGGTAA	1	1	B12	Pr. vers. adult female lantern
FF045	NextSeq	FF045_S25_L001_R1_001.fastq.gz	95066	92555	0.973587	TGACTAATGGCC	GTGTGYCAGCMGCCGCGGTAA	1	1	C01	Pr. vers. adult female carcasse
FF046	NextSeq	FF046_S26_L001_R1_001.fastq.gz	104618	101237	0.967682	CGGGACACCCGA	GTGTGYCAGCMGCCGCGGTAA	1	1	C02	DNA extraction blank 02
FF047	NextSeq	FF047_S27_L001_R1_001.fastq.gz	189516	183737	0.969507	CTGTCTATACTA	GTGTGYCAGCMGCCGCGGTAA	1	1	C03	Pn. pyra. adult female full gut
FF048	NextSeq	FF048_S28_L001_R1_001.fastq.gz	45275	42379	0.936035	TATGCCAGAGAT	GTGTGYCAGCMGCCGCGGTAA	1	1	C04	Pn. pyra. adult female eggs+ovaries
FF049	NextSeq	FF049_S29_L001_R1_001.fastq.gz	57419	55561	0.967641	CAGTGATACTGC	GTGTGYCAGCMGCCGCGGTAA	1	12	C05	Pn. pyra. adult female spermatophore digesting gland
FF050	NextSeq	FF050_S30_L001_R1_001.fastq.gz	119256	115955	0.97232	AAGAACTCATGA	GTGTGYCAGCMGCCGCGGTAA	1	1	C06	Pn. pyra. adult female genitalia
FF051	NextSeq	FF051_S31_L001_R1_001.fastq.gz	58035	56147	0.967468	ATAGATCAGAAC	GTGTGYCAGCMGCCGCGGTAA	1	12	C07	Pn. pyra. adult female lantern
FF052	NextSeq	FF052_S32_L001_R1_001.fastq.gz	55030	52742	0.958423	AAGGACCGTTTC	GTGTGYCAGCMGCCGCGGTAA	1	12	C08	Pn. pyra. adult female carcasse
FF053	NextSeq	FF053_S33_L001_R1_001.fastq.gz	117169	113733	0.970675	AATGCGCGTATA	GTGTGYCAGCMGCCGCGGTAA	1	1	C09	Lu. atra adult male whole body
FF054	NextSeq	FF054_S34_L001_R1_001.fastq.gz	125885	122004	0.96917	CTTGATTCTTGA	GTGTGYCAGCMGCCGCGGTAA	1	1	C10	Pn. corr. adult female whole body
FF055	NextSeq	FF055_S35_L001_R1_001.fastq.gz	108764	105626	0.971149	GAAATCTTGAAG	GTGTGYCAGCMGCCGCGGTAA	1	1	C11	Pn. marg. adult female whole body
FF056	NextSeq	FF056_S36_L001_R1_001.fastq.gz	135841	132151	0.972836	GAGATACAGTTC	GTGTGYCAGCMGCCGCGGTAA	1	1	C12	Pn. pyra. adult male whole body
FF057	NextSeq	FF057_S37_L001_R1_001.fastq.gz	70319	66266	0.942363	GTGGAGTCTCAT	GTGTGYCAGCMGCCGCGGTAA	1	1	D01	Pn. scin. adult male whole body
FF058	NextSeq	FF058_S38_L001_R1_001.fastq.gz	191517	185179	0.966906	ACCTTACACCTT	GTGTGYCAGCMGCCGCGGTAA	1	1	D02	Pr. hebe. adult female whole body
FF059	NextSeq	FF059_S39_L001_R1_001.fastq.gz	183943	178014	0.967767	TAATCTCGCCGG	GTGTGYCAGCMGCCGCGGTAA	1	1	D03	Pr. hebe. adult male whole body
FF060	NextSeq	FF060_S40_L001_R1_001.fastq.gz	93581	90858	0.970902	ATCTAGTGGCAA	GTGTGYCAGCMGCCGCGGTAA	1	1	D04	Pr. vers. adult male whole body
FF061	NextSeq	FF061_S41_L001_R1_001.fastq.gz	32718	31702	0.968947	ACGCTTAACGAC	GTGTGYCAGCMGCCGCGGTAA	1	1	D05	DNA extraction blank 03
FF062	NextSeq	FF062_S42_L001_R1_001.fastq.gz	180904	175652	0.970968	TACGGATTATGG	GTGTGYCAGCMGCCGCGGTAA	1	1	D06	Pn. corr. adult male full gut
FF063	NextSeq	FF063_S43_L001_R1_001.fastq.gz	14489	14134	0.975499	ATACATGCAAGA	GTGTGYCAGCMGCCGCGGTAA	1	1	D07	Pn. corr. adult male reproductive organs
FF064	NextSeq	FF064_S44_L001_R1_001.fastq.gz	26367	25622	0.971745	CTTAGTGCAGAA	GTGTGYCAGCMGCCGCGGTAA	1	1	D08	Pn. corr. adult male carcasse
FF065	NextSeq	FF065_S45_L001_R1_001.fastq.gz	31209	30166	0.96658	AATCTTGCGCCG	GTGTGYCAGCMGCCGCGGTAA	1	1	D09	Pn. corr. adult male blank
FF066	NextSeq	FF066_S46_L001_R1_001.fastq.gz	114361	110601	0.967122	AGGATCAGGGAA	GTGTGYCAGCMGCCGCGGTAA	1	1	D10	Pn. corr. adult male whole body
FF067	NextSeq	FF067_S47_L001_R1_001.fastq.gz	121355	117908	0.971596	AATAACTAGGGT	GTGTGYCAGCMGCCGCGGTAA	1	1	D11	Pr. vers. adult male full gut
FF068	NextSeq	FF068_S48_L001_R1_001.fastq.gz	131138	127451	0.971885	TATTGCAGCAGC	GTGTGYCAGCMGCCGCGGTAA	1	1	D12	Pr. vers. adult male reproductive organs
FF069	NextSeq	FF069_S49_L001_R1_001.fastq.gz	99933	96038	0.961024	TGATGTGCTAAG	GTGTGYCAGCMGCCGCGGTAA	1	1	E01	Pr. vers. adult male lantern
FF070	NextSeq	FF070_S50_L001_R1_001.fastq.gz	63052	61218	0.970913	GTAGTAGACCAT	GTGTGYCAGCMGCCGCGGTAA	1	1	E02	Pr. vers. adult male carcasse
FF071	NextSeq	FF071_S51_L001_R1_001.fastq.gz	81550	78890	0.967382	AGTAAAGATCGT	GTGTGYCAGCMGCCGCGGTAA	1	1	E03	Pr. vers. adult male blank
FF072	NextSeq	FF072_S52_L001_R1_001.fastq.gz	146410	141780	0.968376	CTCGCCCTCGCC	GTGTGYCAGCMGCCGCGGTAA	1	1	E04	Pn. corr. adult male full gut
FF073	NextSeq	FF073_S53_L001_R1_001.fastq.gz	153719	149131	0.970153	TCTCTTTCGACA	GTGTGYCAGCMGCCGCGGTAA	1	1	E05	Pn. corr. adult male reproductive organs
FF074	NextSeq	FF074_S54_L001_R1_001.fastq.gz	151520	146514	0.966961	ACATACTGAGCA	GTGTGYCAGCMGCCGCGGTAA	1	1	E06	Pn. corr. adult male carcasse
FF075	NextSeq	FF075_S55_L001_R1_001.fastq.gz	115958	112662	0.971576	GTTGATACGATG	GTGTGYCAGCMGCCGCGGTAA	1	1	E07	Pn. corr. adult male blank
FF076	NextSeq	FF076_S56_L001_R1_001.fastq.gz	48589	47051	0.968347	GTCAACGCTGTC	GTGTGYCAGCMGCCGCGGTAA	1	1	E08	DNA extraction blank 04
FF077	NextSeq	FF077_S57_L001_R1_001.fastq.gz	52569	50345	0.957694	TGAGACCCTACA	GTGTGYCAGCMGCCGCGGTAA	1	1	E09	Pn. corr. adult female whole body
FF078	NextSeq	FF078_S58_L001_R1_001.fastq.gz	177390	172245	0.970996	ACTTGGTGTAAG	GTGTGYCAGCMGCCGCGGTAA	1	1	E10	Pr. vers. adult male full gut
FF079	NextSeq	FF079_S59_L001_R1_001.fastq.gz	80304	78055	0.971994	ATTACGTATCAT	GTGTGYCAGCMGCCGCGGTAA	1	1	E11	Pr. vers. adult male reproductive organs
FF080	NextSeq	FF080_S60_L001_R1_001.fastq.gz	45827	44308	0.966854	GCGTCTCGTCCA	GTGTGYCAGCMGCCGCGGTAA	1	12	E12	Pr. vers. adult male lantern
FF081	NextSeq	FF081_S61_L001_R1_001.fastq.gz	12619	12265	0.971947	TGTGCACGCCAT	GTGTGYCAGCMGCCGCGGTAA	1	1	F01	Pr. vers. adult male carcasse
FF082	NextSeq	FF082_S62_L001_R1_001.fastq.gz	111263	107673	0.967734	CCGGACAAGAAG	GTGTGYCAGCMGCCGCGGTAA	1	1	F02	Pn. corr. adult male whole body
FF083	NextSeq	FF083_S63_L001_R1_001.fastq.gz	165512	160747	0.971211	TTGCTGGACGCT	GTGTGYCAGCMGCCGCGGTAA	1	1	F03	Pr. vers. adult male whole body
FF084	NextSeq	FF084_S64_L001_R1_001.fastq.gz	64081	62391	0.973627	TACTAACGCGGT	GTGTGYCAGCMGCCGCGGTAA	1	1	F04	Pr. vers. adult male whole body
FF085	NextSeq	FF085_S65_L001_R1_001.fastq.gz	59447	57482	0.966945	CCGCTACGTGAT	GTGTGYCAGCMGCCGCGGTAA	1	12	F05	Py. disp. adult male whole body
FF086	NextSeq	FF086_S66_L001_R1_001.fastq.gz	92852	89091	0.959495	CAAACGCACTAA	GTGTGYCAGCMGCCGCGGTAA	1	1	F06	Lu. atra adult male whole body
FF087	NextSeq	FF087_S67_L001_R1_001.fastq.gz	69935	67851	0.970201	GAAGAGGGTTGA	GTGTGYCAGCMGCCGCGGTAA	1	1	F07	Lu. atra adult male whole body
FF088	NextSeq	FF088_S68_L001_R1_001.fastq.gz	83885	80578	0.960577	TGAGTGGTCTGT	GTGTGYCAGCMGCCGCGGTAA	1	1	F08	Pr. vers. adult female full gut
FF089	NextSeq	FF089_S69_L001_R1_001.fastq.gz	21012	20469	0.974158	TTACACAAAGGC	GTGTGYCAGCMGCCGCGGTAA	1	1	F09	Pr. vers. adult female reproductive organs
FF090	NextSeq	FF090_S70_L001_R1_001.fastq.gz	91139	88517	0.971231	TAGCAAGGTATA	GTGTGYCAGCMGCCGCGGTAA	1	12	F10	Pr. vers. adult female lantern
FF091	NextSeq	FF091_S71_L001_R1_001.fastq.gz	17115	16559	0.967514	TATCCAAGCGCA	GTGTGYCAGCMGCCGCGGTAA	1	1	F11	Pr. vers. adult female carcasse
FF092	NextSeq	FF092_S72_L001_R1_001.fastq.gz	17023	16545	0.97192	AGAGCCAAGAGC	GTGTGYCAGCMGCCGCGGTAA	1	1	F12	Pr. vers. adult female blank
FF093	NextSeq	FF093_S73_L001_R1_001.fastq.gz	89820	86917	0.96768	GGTGAGCAAGCA	GTGTGYCAGCMGCCGCGGTAA	1	1	G01	DNA extraction blank 05
FF094	NextSeq	FF094_S74_L001_R1_001.fastq.gz	143042	138555	0.968632	TAAATATACCCT	GTGTGYCAGCMGCCGCGGTAA	1	1	G02	Pn. corr. adult male full gut
FF095	NextSeq	FF095_S75_L001_R1_001.fastq.gz	36743	35212	0.958332	TTGCGGACCCTA	GTGTGYCAGCMGCCGCGGTAA	1	1	G03	Pn. corr. adult male reproductive organs
FF096	NextSeq	FF096_S76_L001_R1_001.fastq.gz	118291	114648	0.969203	GTCGTCCAAATG	GTGTGYCAGCMGCCGCGGTAA	1	1	G04	Pn. corr. adult male carcasse
FF097	NextSeq	FF097_S77_L001_R1_001.fastq.gz	157124	152688	0.971768	TGCACAGTCGCT	GTGTGYCAGCMGCCGCGGTAA	1	1	G05	Pn. pyra. adult male full gut
FF098	NextSeq	FF098_S78_L001_R1_001.fastq.gz	26954	26209	0.97236	TTACTGTGGCCG	GTGTGYCAGCMGCCGCGGTAA	1	1	G06	Pn. pyra. adult male reproductive organs
FF099	NextSeq	FF099_S79_L001_R1_001.fastq.gz	136190	131536	0.965827	ATATTTCATGGT	GTGTGYCAGCMGCCGCGGTAA	1	12	G07	Pn. pyra. adult male lantern
FF100	NextSeq	FF100_S80_L001_R1_001.fastq.gz	92237	89065	0.96561	TAACAATAATTC	GTGTGYCAGCMGCCGCGGTAA	1	1	G08	Pn. pyra. adult male carcasse
FF101	NextSeq	FF101_S81_L001_R1_001.fastq.gz	138595	134352	0.969386	CTTATTAAACGT	GTGTGYCAGCMGCCGCGGTAA	1	1	G09	Pr. luci. adult male whole body
FF102	NextSeq	FF102_S82_L001_R1_001.fastq.gz	128643	124948	0.971277	GCTCGAAGATTC	GTGTGYCAGCMGCCGCGGTAA	1	1	G10	Pr. luci. adult male whole body
FF103	NextSeq	FF103_S83_L001_R1_001.fastq.gz	68256	66317	0.971592	TATTTGATTGGT	GTGTGYCAGCMGCCGCGGTAA	1	1	G11	Pr. luci. adult female whole body
FF104	NextSeq	FF104_S84_L001_R1_001.fastq.gz	114939	111511	0.970175	TGTCAAAGTGAC	GTGTGYCAGCMGCCGCGGTAA	1	1	G12	Pr. luci. adult female whole body
FF105	NextSeq	FF105_S85_L001_R1_001.fastq.gz	56314	54672	0.970842	CTATGTATTAGT	GTGTGYCAGCMGCCGCGGTAA	1	1	H01	Pn. corr. adult female whole body
FF106	NextSeq	FF106_S86_L001_R1_001.fastq.gz	97247	94123	0.967876	ACTCCCGTGTGA	GTGTGYCAGCMGCCGCGGTAA	1	1	H02	Pn. corr. adult female whole body
FF107	NextSeq	FF107_S87_L001_R1_001.fastq.gz	34709	33100	0.953643	CGGTATAGCAAT	GTGTGYCAGCMGCCGCGGTAA	1	1	H03	Pn. marg. adult male whole body
FF108	NextSeq	FF108_S88_L001_R1_001.fastq.gz	87242	83672	0.959079	GACTCTGCTCAG	GTGTGYCAGCMGCCGCGGTAA	1	1	H04	Pn. scin. adult male whole body
FF109	NextSeq	FF109_S89_L001_R1_001.fastq.gz	80346	77816	0.968511	GTCATGCTCCAG	GTGTGYCAGCMGCCGCGGTAA	1	1	H05	DNA extraction blank 06
FF110	NextSeq	FF110_S90_L001_R1_001.fastq.gz	75085	72201	0.96159	TACCGAAGGTAT	GTGTGYCAGCMGCCGCGGTAA	1	1	H06	Pn. pyra. adult male whole body
FF111	NextSeq	FF111_S91_L001_R1_001.fastq.gz	111607	108323	0.970575	TGAGTATGAGTA	GTGTGYCAGCMGCCGCGGTAA	1	1	H07	Pn. pyra. adult female whole body
FF112	NextSeq	FF112_S92_L001_R1_001.fastq.gz	35181	34140	0.97041	AATGGTTCAGCA	GTGTGYCAGCMGCCGCGGTAA	1	1	H08	Pn. pyra. adult male whole body
FF113	NextSeq	FF113_S93_L001_R1_001.fastq.gz	106924	103785	0.970643	GAACCAGTACTC	GTGTGYCAGCMGCCGCGGTAA	1	1	H09	Pn. pyra. adult male whole body
FF114	NextSeq	FF114_S94_L001_R1_001.fastq.gz	92935	90061	0.969075	CGCACCCATACA	GTGTGYCAGCMGCCGCGGTAA	1	1	H10	Pr. hebe. adult female whole body
FF115	NextSeq	FF115_S95_L001_R1_001.fastq.gz	83289	79575	0.955408	GTGCCATAATCG	GTGTGYCAGCMGCCGCGGTAA	1	1	H11	Pr. hebe. adult male whole body
FF116	NextSeq	FF116_S96_L001_R1_001.fastq.gz	83852	81647	0.973704	ACTCTTACTTAG	GTGTGYCAGCMGCCGCGGTAA	1	1	H12	Pn. marg. adult male whole body
FF117	NextSeq	FF117_S97_L001_R1_001.fastq.gz	323346	313560	0.969735	CTACAGGGTCTC	GTGTGYCAGCMGCCGCGGTAA	2	2	A01	Pn. marg. adult female whole body
FF118	NextSeq	FF118_S98_L001_R1_001.fastq.gz	245600	238368	0.970554	CTTGGAGGCTTA	GTGTGYCAGCMGCCGCGGTAA	2	2	A02	Pn. corr. adult male whole body
FF119	NextSeq	FF119_S99_L001_R1_001.fastq.gz	235204	228324	0.970749	TATCATATTACG	GTGTGYCAGCMGCCGCGGTAA	2	2	A03	Pr. vers. adult male whole body
FF120	NextSeq	FF120_S100_L001_R1_001.fastq.gz	231391	224082	0.968413	CTATATTATCCG	GTGTGYCAGCMGCCGCGGTAA	2	2	A04	Pn. pyra. adult male full gut
FF121	NextSeq	FF121_S101_L001_R1_001.fastq.gz	117659	112611	0.957096	ACCGAACAATCC	GTGTGYCAGCMGCCGCGGTAA	2	2	A05	Pn. pyra. adult male reproductive organs
FF122	NextSeq	FF122_S102_L001_R1_001.fastq.gz	89597	85919	0.95895	ACGGTACCCTAC	GTGTGYCAGCMGCCGCGGTAA	2	2	A06	Pn. pyra. adult male lantern
FF123	NextSeq	FF123_S103_L001_R1_001.fastq.gz	204948	198875	0.970368	TGAGTCATTGAG	GTGTGYCAGCMGCCGCGGTAA	2	2	A07	Pn. pyra. adult male carcasse
FF124	NextSeq	FF124_S104_L001_R1_001.fastq.gz	64006	62051	0.969456	ACCTACTTGTCT	GTGTGYCAGCMGCCGCGGTAA	2	2	A08	DNA extraction blank 07
FF125	NextSeq	FF125_S105_L001_R1_001.fastq.gz	177266	171965	0.970096	ACTGTGACGTCC	GTGTGYCAGCMGCCGCGGTAA	2	2	A09	Pn. corr. adult female midgut
FF126	NextSeq	FF126_S106_L001_R1_001.fastq.gz	119194	115421	0.968346	CTCTGAGGTAAC	GTGTGYCAGCMGCCGCGGTAA	2	2	A10	Pn. corr. adult female hindgut
FF127	NextSeq	FF127_S107_L001_R1_001.fastq.gz	143151	138296	0.966085	CATGTCTTCCAT	GTGTGYCAGCMGCCGCGGTAA	2	2	A11	Pn. corr. adult female ovaries
FF128	NextSeq	FF128_S108_L001_R1_001.fastq.gz	78813	76433	0.969802	GATTAATGGAAC	GTGTGYCAGCMGCCGCGGTAA	2	12	A12	Pn. corr. adult female spermatheca spermatophore digesting gland
FF129	NextSeq	FF129_S109_L001_R1_001.fastq.gz	92673	89813	0.969139	CCTACATGAGAC	GTGTGYCAGCMGCCGCGGTAA	2	12	B01	Pn. corr. adult female genitalia
FF130	NextSeq	FF130_S110_L001_R1_001.fastq.gz	201665	195173	0.967808	GTGCCGGCCGAC	GTGTGYCAGCMGCCGCGGTAA	2	2	B02	Pn. corr. adult female carcasse
FF131	NextSeq	FF131_S111_L001_R1_001.fastq.gz	322352	312390	0.969096	CCTTGACCGATG	GTGTGYCAGCMGCCGCGGTAA	2	2	B03	Pn. corr. adult female midgut
FF132	NextSeq	FF132_S112_L001_R1_001.fastq.gz	159950	154886	0.96834	CAAACTGCGTTG	GTGTGYCAGCMGCCGCGGTAA	2	2	B04	Pn. corr. adult female hindgut
FF133	NextSeq	FF133_S113_L001_R1_001.fastq.gz	202472	196256	0.969299	TCGAGAGTTTGC	GTGTGYCAGCMGCCGCGGTAA	2	2	B05	Pn. corr. adult female ovaries
FF134	NextSeq	FF134_S114_L001_R1_001.fastq.gz	144794	140501	0.970351	CGACACGGAGAA	GTGTGYCAGCMGCCGCGGTAA	2	2	B06	Pn. corr. adult female genitalia
FF135	NextSeq	FF135_S115_L001_R1_001.fastq.gz	146999	142398	0.9687	TCCACAGGGTTC	GTGTGYCAGCMGCCGCGGTAA	2	2	B07	Pn. corr. adult female carcasse
FF136	NextSeq	FF136_S116_L001_R1_001.fastq.gz	30549	29466	0.964549	GGAGAACGACAC	GTGTGYCAGCMGCCGCGGTAA	2	2	B08	Pr. vers. adult female full gut
FF137	NextSeq	FF137_S117_L001_R1_001.fastq.gz	18448	17784	0.964007	CCTACCATTGTT	GTGTGYCAGCMGCCGCGGTAA	2	2	B09	Pr. vers. adult female reproductive organs
FF138	NextSeq	FF138_S118_L001_R1_001.fastq.gz	74361	71985	0.968048	ATCGGGCTTAAC	GTGTGYCAGCMGCCGCGGTAA	2	12	B10	Pr. vers. adult female lantern
FF139	NextSeq	FF139_S119_L001_R1_001.fastq.gz	70026	67616	0.965584	TAATCCATAATC	GTGTGYCAGCMGCCGCGGTAA	2	2	B11	Pr. vers. adult female carcasse
FF140	NextSeq	FF140_S120_L001_R1_001.fastq.gz	80613	77490	0.961259	CCTCCGTCATGG	GTGTGYCAGCMGCCGCGGTAA	2	2	B12	Pr. vers. adult female blank
FF141	NextSeq	FF141_S121_L001_R1_001.fastq.gz	143144	139153	0.972119	TTCGATGCCGCA	GTGTGYCAGCMGCCGCGGTAA	2	2	C01	DNA extraction blank 08
FF142	NextSeq	FF142_S122_L001_R1_001.fastq.gz	125381	121597	0.96982	AGAGGGTGATCG	GTGTGYCAGCMGCCGCGGTAA	2	2	C02	Pr. vers. adult female whole body
FF143	NextSeq	FF143_S123_L001_R1_001.fastq.gz	312245	301371	0.965175	AGCTCTAGAAAC	GTGTGYCAGCMGCCGCGGTAA	2	2	C03	Pr. vers. adult male whole body
FF144	NextSeq	FF144_S124_L001_R1_001.fastq.gz	271764	263410	0.96926	CTGACACGAATA	GTGTGYCAGCMGCCGCGGTAA	2	2	C04	Pr. vers. adult female whole body
FF145	NextSeq	FF145_S125_L001_R1_001.fastq.gz	302576	294055	0.971838	GCTGCCCACCTA	GTGTGYCAGCMGCCGCGGTAA	2	2	C05	Pr. vers. adult male whole body
FF146	NextSeq	FF146_S126_L001_R1_001.fastq.gz	186192	181044	0.972351	GCGTTTGCTAGC	GTGTGYCAGCMGCCGCGGTAA	2	2	C06	Pr. luci. adult male whole body
FF147	NextSeq	FF147_S127_L001_R1_001.fastq.gz	90408	87504	0.967879	AGATCGTGCCTA	GTGTGYCAGCMGCCGCGGTAA	2	2	C07	Pr. luci. adult female whole body
FF148	NextSeq	FF148_S128_L001_R1_001.fastq.gz	104388	101016	0.967697	AATTAATATGTA	GTGTGYCAGCMGCCGCGGTAA	2	2	C08	Pr. hebe. adult female whole body
FF149	NextSeq	FF149_S129_L001_R1_001.fastq.gz	194810	189584	0.973174	CATTTCGCACTT	GTGTGYCAGCMGCCGCGGTAA	2	2	C09	Pr. hebe. adult male whole body
FF150	NextSeq	FF150_S130_L001_R1_001.fastq.gz	134496	130168	0.967821	ACATGATATTCT	GTGTGYCAGCMGCCGCGGTAA	2	2	C10	Pn. corr. adult female whole body
FF151	NextSeq	FF151_S131_L001_R1_001.fastq.gz	1	1	1	GCAACGAACGAG	GTGTGYCAGCMGCCGCGGTAA	2	2	C11	Pn. corr. adult female whole body
FF152	NextSeq	FF152_S132_L001_R1_001.fastq.gz	211128	203258	0.962724	AGATGTCCGTCA	GTGTGYCAGCMGCCGCGGTAA	2	2	C12	Pn. scin. adult female whole body
FF153	NextSeq	FF153_S133_L001_R1_001.fastq.gz	301171	292619	0.971604	TCGTTATTCAGT	GTGTGYCAGCMGCCGCGGTAA	2	2	D01	Pn. scin. adult female whole body
FF154	NextSeq	FF154_S134_L001_R1_001.fastq.gz	240610	232994	0.968347	GGATACTCGCAT	GTGTGYCAGCMGCCGCGGTAA	2	2	D02	Pr. vers. adult male full gut
FF155	NextSeq	FF155_S135_L001_R1_001.fastq.gz	94490	91618	0.969605	AATGTTCAACTT	GTGTGYCAGCMGCCGCGGTAA	2	2	D03	Pr. vers. adult male reproductive organs
FF156	NextSeq	FF156_S136_L001_R1_001.fastq.gz	144206	139455	0.967054	AGCAGTGCGGTG	GTGTGYCAGCMGCCGCGGTAA	2	2	D04	Pr. vers. adult male lantern
FF157	NextSeq	FF157_S137_L001_R1_001.fastq.gz	1	1	1	GCATATGCACTG	GTGTGYCAGCMGCCGCGGTAA	2	2	D05	Pr. vers. adult male carcasse
FF158	NextSeq	FF158_S138_L001_R1_001.fastq.gz	93258	90060	0.965708	CCGGCGACAGAA	GTGTGYCAGCMGCCGCGGTAA	2	2	D06	DNA extraction blank 09
FF159	NextSeq	FF159_S139_L001_R1_001.fastq.gz	119015	115698	0.97213	CCTCACTAGCGA	GTGTGYCAGCMGCCGCGGTAA	2	2	D07	Pn. pyra. adult male whole body
FF160	NextSeq	FF160_S140_L001_R1_001.fastq.gz	191658	185579	0.968282	CTAATCAGAGTG	GTGTGYCAGCMGCCGCGGTAA	2	2	D08	Pn. pyra. adult male whole body
FF161	NextSeq	FF161_S141_L001_R1_001.fastq.gz	89903	85351	0.949368	CTACTCCACGAG	GTGTGYCAGCMGCCGCGGTAA	2	2	D09	Pn. marg. adult male whole body
FF162	NextSeq	FF162_S142_L001_R1_001.fastq.gz	90735	87538	0.964766	TAAGGCATCGCT	GTGTGYCAGCMGCCGCGGTAA	2	2	D10	Pn. marg. adult male whole body
FF163	NextSeq	FF163_S143_L001_R1_001.fastq.gz	111349	107148	0.962272	AGCGCGGCGAAT	GTGTGYCAGCMGCCGCGGTAA	2	2	D11	Pr. vers. adult female whole body
FF164	NextSeq	FF164_S144_L001_R1_001.fastq.gz	119947	116535	0.971554	TAGCAGTTGCGT	GTGTGYCAGCMGCCGCGGTAA	2	2	D12	Pr. vers. adult female whole body
FF165	NextSeq	FF165_S145_L001_R1_001.fastq.gz	136212	132018	0.96921	ACTCTGTAATTA	GTGTGYCAGCMGCCGCGGTAA	2	2	E01	Pn. scin. adult male whole body
FF166	NextSeq	FF166_S146_L001_R1_001.fastq.gz	138639	133918	0.965948	TCATGGCCTCCG	GTGTGYCAGCMGCCGCGGTAA	2	2	E02	Pn. scin. adult male whole body
FF167	NextSeq	FF167_S147_L001_R1_001.fastq.gz	104078	101079	0.971185	CAATCATAGGTG	GTGTGYCAGCMGCCGCGGTAA	2	2	E03	Pr. luci. adult female whole body
FF168	NextSeq	FF168_S148_L001_R1_001.fastq.gz	91057	88408	0.970908	GTTGGACGAAGG	GTGTGYCAGCMGCCGCGGTAA	2	2	E04	Pr. luci. adult female whole body
FF169	NextSeq	FF169_S149_L001_R1_001.fastq.gz	100774	97450	0.967015	GTCACTCCGAAC	GTGTGYCAGCMGCCGCGGTAA	2	2	E05	DNA extraction blank 10
FF170	NextSeq	FF170_S150_L001_R1_001.fastq.gz	58495	55198	0.943636	CGTTCTGGTGGT	GTGTGYCAGCMGCCGCGGTAA	2	2	E06	Pn. pyra. adult female midgut
FF171	NextSeq	FF171_S151_L001_R1_001.fastq.gz	76051	72785	0.957055	TAGTTCGGTGAC	GTGTGYCAGCMGCCGCGGTAA	2	2	E07	Pn. pyra. adult female hindgut
FF172	NextSeq	FF172_S152_L001_R1_001.fastq.gz	48573	45117	0.928849	TTAATGGATCGG	GTGTGYCAGCMGCCGCGGTAA	2	2	E08	Pn. pyra. adult female eggs+ovaries
FF173	NextSeq	FF173_S153_L001_R1_001.fastq.gz	73768	71226	0.965541	TCAAGTCCGCAC	GTGTGYCAGCMGCCGCGGTAA	2	2	E09	Pn. pyra. adult female spermatophore digesting gland
FF174	NextSeq	FF174_S154_L001_R1_001.fastq.gz	100336	97448	0.971217	CACACAAAGTCA	GTGTGYCAGCMGCCGCGGTAA	2	2	E10	Pn. pyra. adult female genitalia
FF175	NextSeq	FF175_S155_L001_R1_001.fastq.gz	98206	95131	0.968688	AGAGGTATTTGA	GTGTGYCAGCMGCCGCGGTAA	2	12	E11	Pn. pyra. adult female lantern
FF176	NextSeq	FF176_S156_L001_R1_001.fastq.gz	44200	40670	0.920136	TTGAACAAGCCA	GTGTGYCAGCMGCCGCGGTAA	2	2	E12	Pn. pyra. adult female carcasse
FF177	NextSeq	FF177_S157_L001_R1_001.fastq.gz	227017	219493	0.966857	ATATGTTCTCAA	GTGTGYCAGCMGCCGCGGTAA	2	2	F01	Pr. vers. adult male whole body
FF178	NextSeq	FF178_S158_L001_R1_001.fastq.gz	245767	238425	0.970126	ATGTGCTGCTCG	GTGTGYCAGCMGCCGCGGTAA	2	2	F02	Pr. vers. adult male whole body
[truncated: 340 more rows]

## Sheet: Table S5
Table S5: List of potential bacterial contaminants. Bacteria in this list passed the decontamination filtering of potential contaminant ASVs from the decontam R package but had their relative abundance negatively correlating with total bacterial abundance in firefly species, potentially indicative of contamination. Results were obtained from MaAsLin2 multiple GLMM runs with negative binomial dist…
[truncated: 216 more rows]

[truncated: 7 more sheets: Table S6, Table S7, Table S8, Table S9, Table S10, Table S11, Table S12]
